# Supplementary material for: Transcriptional changes in response to X chromosome dosage in the mouse: implications for X inactivation and the molecular basis of Turner Syndrome
Source: BMC Genomics. 2010 Feb 1;11:82. doi: 10.1186/1471-2164-11-82 (PMC2837040; doi:10.1186/1471-2164-11-82)
Supplement: Additional file 1 — Probes differentially expressed in liver of XX and XO mice. A linear model pairwise comparison between XX and XO mice was performed using the R package limma for all probes (X chromosome and autosomal) detected in liver (19,887). After FDR correction 1402 probes were significantly different between genotypes at the 0.05 significance level. [file 1471-2164-11-82-S1.XLS]

## Sheet: Sheet1
Annotated probes differentially expressed between XX and XO mice in liver (P≤0,05)
PROBE_ID	SYMBOL	DEFINITION	TRANSCRIPT	ENTREZ_GENE_ID	GI	PROBE_SEQUENCE	ONTOLOGY_COMPONENT	ONTOLOGY_PROCESS	ONTOLOGY_FUNCTION	CHROMOSOME	logFC	AVERAGE EXPRESSION (normalised)	t(limma)	P_VALUE(limma,FDR)	B (limma)
ILMN_2475156	Xist	Mus musculus inactive X specific transcripts (Xist) on chromosome X.	ILMN_187626	213742	37704378	GGAGCTTTGTGAAGTCTACAGTTCTATAAAGCCGGGACCTAACTGTTGGC				X	4.12755	8.464	107.796	2.16266e-12	14.9208
ILMN_2649129	Eif2s3x	Mus musculus eukaryotic translation initiation factor 2, subunit 3, structural gene X-linked (Eif2s3x), mRNA.	ILMN_256523	26905	118129962	CTCAGTCTTCCCACACTGGCAAAGAGTATAGCAACTGGTGGTTAGTGATA		protein biosynthesis [goid 6412] [evidence IEA]; positive regulation of translation [goid 45946] [evidence ISS]	GTP binding [goid 5525] [evidence IEA]; translation initiation factor activity [goid 3743] [evidence ISS]; nucleotide binding [goid 166] [evidence IEA]	X	0.838992	9.09927	19.8096	2.27764e-05	10.6673
ILMN_1224421	Cdipt	Mus musculus CDP-diacylglycerol--inositol 3-phosphatidyltransferase (phosphatidylinositol synthase) (Cdipt), mRNA.	ILMN_210695	52858	146149232	GTTCACAGGCATTGTCTCTGCCCACCTGCTTTATGTCCCTAGCTGGCCAC	membrane [goid 16020] [evidence IEA]; integral to membrane [goid 16021] [evidence IEA]; endoplasmic reticulum [goid 5783] [evidence IEA]		CDP-diacylglycerol-inositol 3-phosphatidyltransferase activity [goid 3881] [evidence IEA]; manganese ion binding [goid 30145] [evidence IEA]	7	-0.363966	10.7646	-10.9306	0.0015373	6.38761
ILMN_1236158	Rps5		ILMN_223871		6677806	GGGCTCGTGAGGCTGCTTTCCGGAACATCAAGACCATCGCCGAGTGCCTT				7	-0.368928	13.5413	-11.103	0.0015373	6.51406
ILMN_2601507	Bpnt1	Mus musculus bisphosphate 3'-nucleotidase 1 (Bpnt1), mRNA.	ILMN_210031	23827	118130043	CCACCAGATCCCATAGCAACCAGCTGGTCACAGACTGCATTTCCGCCATG			metal ion binding [goid 46872] [evidence IEA]; hydrolase activity [goid 16787] [evidence IEA]; magnesium ion binding [goid 287] [evidence IEA]; 3'(2'),5'-bisphosphate nucleotidase activity [goid 8441] [evidence IDA]	1	-0.439769	8.49368	-10.916	0.0015373	6.37677
ILMN_1237750	Polr2f	Mus musculus polymerase (RNA) II (DNA directed) polypeptide F (Polr2f), mRNA.	ILMN_229259	69833	58037180	GGTGAGCGACCACAGGCCAACCAGAAGCGGATCACCACTCCTTACATGAC	RNA polymerase complex [goid 30880] [evidence IEA]	regulation of transcription [goid 45449] [evidence IEA]; transcription, DNA-dependent [goid 6351] [evidence IEA]	DNA-directed RNA polymerase activity [goid 3899] [evidence IDA]; nucleotidyltransferase activity [goid 16779] [evidence IEA]	15	-0.49767	9.5434	-11.3962	0.0015373	6.72369
ILMN_1235719	Ugt2b36	Mus musculus UDP glucuronosyltransferase 2 family, polypeptide B36 (Ugt2b36), mRNA.	ILMN_234348	231396	71274183	TGGATGTGATTGGATTCCTGCTTGCTTTTGTGACATTCATTGTAGCCCTC		metabolism [goid 8152] [evidence IEA]	transferase activity, transferring hexosyl groups [goid 16758] [evidence IEA]; transferase activity, transferring glycosyl groups [goid 16757] [evidence IEA]; transferase activity [goid 16740] [evidence IEA]	5	-0.372983	14.0844	-11.5076	0.0015373	6.80154
ILMN_2506528	Utx	Mus musculus ubiquitously transcribed tetratricopeptide repeat gene, X chromosome (Utx), mRNA.	ILMN_187827	22289	33859491	CAACCTTCCAAGTGTGGAGTGTCAACCAACTGGACGGGAGAGTACTGCTC	nucleus [goid 5634] [evidence IEA]; mitochondrial outer membrane translocase complex [goid 5742] [evidence IEA]	protein targeting [goid 6605] [evidence IEA]	binding [goid 5488] [evidence IEA]	X	0.693783	8.70305	12.0469	0.0015373	7.16537
ILMN_2447456	Utx	Mus musculus ubiquitously transcribed tetratricopeptide repeat gene, X chromosome (Utx), mRNA.	ILMN_187827	22289	33859491	CCAGTTCTGCACCACTGCTATTTGTAGCTATCTCGTAAGGCTGCTGGCTG	nucleus [goid 5634] [evidence IEA]; mitochondrial outer membrane translocase complex [goid 5742] [evidence IEA]	protein targeting [goid 6605] [evidence IEA]	binding [goid 5488] [evidence IEA]	X	0.427477	8.70905	11.7295	0.0015373	6.95385
ILMN_1215859	Serpina1b	Mus musculus serine (or cysteine) preptidase inhibitor, clade A, member 1b (Serpina1b), mRNA.	ILMN_201511	20701	93102380	CTGGAGACTATAACTTGAAGACACTCATGAGTCCACTGGGCATCACCCGG		acute-phase response [goid 6953] [evidence IEA]	serine-type endopeptidase inhibitor activity [goid 4867] [evidence IEA]; endopeptidase inhibitor activity [goid 4866] [evidence IEA]	12	-0.375712	14.6208	-10.765	0.00157496	6.26374
ILMN_1225570	Serpina1d	Mus musculus serine (or cysteine) peptidase inhibitor, clade A, member 1d (Serpina1d), mRNA.	ILMN_222172	20703	93102381	CTGGAAACTATAACTTGAAGACACTCATGAGTCCACTGGGCATCACCCGG			serine-type endopeptidase inhibitor activity [goid 4867] [evidence IEA]; endopeptidase inhibitor activity [goid 4866] [evidence IEA]	12	-0.53063	14.6442	-10.2908	0.00217266	5.89618
ILMN_2734070	Ptgds	Mus musculus prostaglandin D2 synthase (brain) (Ptgds), mRNA.	ILMN_221328	19215	119226207	TGAAGGACGAGCTGAAGGAGAAATTCACCACCTTTAGCAAGGCCCAGGGC	extracellular region [goid 5576] [evidence IDA]; rough endoplasmic reticulum [goid 5791] [evidence ISS]; nucleus [goid 5634] [evidence IEA]; membrane [goid 16020] [evidence IEA]; Golgi apparatus [goid 5794] [evidence ISS]; endoplasmic reticulum [goid 5783] [evidence IEA]	fatty acid biosynthesis [goid 6633] [evidence IEA]; lipid biosynthesis [goid 8610] [evidence IEA]; regulation of circadian sleep/wake cycle, sleep [goid 45187] [evidence IDA]; transport [goid 6810] [evidence ISS]; prostaglandin biosynthesis [goid 1516] [evidence ISS]; lipid metabolism [goid 6629] [evidence IEA]	transporter activity [goid 5215] [evidence ISS]; isomerase activity [goid 16853] [evidence IEA]; retinoid binding [goid 5501] [evidence ISS]; prostaglandin-D synthase activity [goid 4667] [evidence ISS]; binding [goid 5488] [evidence IEA]	2	0.558538	7.94917	10.0936	0.00222039	5.73748
ILMN_2736347	Prmt7	Mus musculus protein arginine N-methyltransferase 7 (Prmt7), mRNA.	ILMN_208892	214572	21703807	CCCTCACTGGAGACATCACCATGGAGTTTAGGCTTGCAGACACCTTGAGC	nucleus [goid 5634] [evidence ISS]; cytoplasm [goid 5737] [evidence ISS]	peptidyl-arginine methylation [goid 18216] [evidence ISS]; histone methylation [goid 16571] [evidence ISS]; regulation of protein binding [goid 43393] [evidence ISS]	transferase activity [goid 16740] [evidence IEA]; protein-arginine omega-N monomethyltransferase activity [goid 35241] [evidence ISS]; S-adenosylmethionine-dependent methyltransferase activity [goid 8757] [evidence ISS]; histone binding [goid 42393] [evidence ISS]; methyltransferase activity [goid 8168] [evidence IEA]; histone-arginine N-methyltransferase activity [goid 8469] [evidence ISS]	8	-0.343634	9.32623	-10.0695	0.00222039	5.71779
ILMN_2508945	Lamp2	Mus musculus lysosomal-associated membrane protein 2 (Lamp2), transcript variant 1, mRNA.	ILMN_239987	16784	63054836	TTGGTCTCAAGCGCCATCATACTGGATATGAGCAATTTTAGTAACTGCAA	membrane fraction [goid 5624] [evidence ISS]; platelet dense granule membrane [goid 31088] [evidence ISS]; lysosome [goid 5764] [evidence ISS]; membrane [goid 16020] [evidence IEA]; integral to membrane [goid 16021] [evidence IEA]; lysosomal membrane [goid 5765] [evidence ISS]; late endosome [goid 5770] [evidence ISS]			X	0.364538	9.6215	10.001	0.00222039	5.66166
ILMN_1231161	3110073H01Rik		ILMN_189112			GGCCTTATCTATGCATAACGTTTCTTAGCTTAATTTTGACAAGCTCACTG				15	0.293027	7.82537	8.86967	0.0046595	4.66747
ILMN_2519780	Fin14		ILMN_195900			CTGCAAAGTCTCCTTTGTTGTTGTCAATTGTGGTTTACTTTTAGAGGTGA					0.434435	7.84948	8.82976	0.0046595	4.62994
ILMN_1259848	Vps25	Mus musculus vacuolar protein sorting 25 (yeast) (Vps25), mRNA.	ILMN_219058	28084	31981981	TCACTGTCAGCGATGGCCGAGGAGTCAAGTTCTTCTAGCAGAGACCTGGC	nucleus [goid 5634] [evidence IEA]; mitochondrion [goid 5739] [evidence IDA]	regulation of transcription, DNA-dependent [goid 6355] [evidence IEA]; transport [goid 6810] [evidence IEA]; transcription [goid 6350] [evidence IEA]; protein transport [goid 15031] [evidence IEA]		11	-0.31463	9.78377	-8.71024	0.0046595	4.51654
ILMN_2755973	Pomt2	Mus musculus protein-O-mannosyltransferase 2 (Pomt2), mRNA.	ILMN_255887	217734	118130103	TCTGCCCAGTCCCTTTGGAGTGTGTAGACCATGTAACTGTGGCAGCCAAG	endoplasmic reticulum [goid 5783] [evidence IEA]; endoplasmic reticulum membrane [goid 5789] [evidence ISS]		metal ion binding [goid 46872] [evidence IEA]; transferase activity, transferring glycosyl groups [goid 16757] [evidence IEA]; transferase activity [goid 16740] [evidence IEA]; magnesium ion binding [goid 287] [evidence IEA]; dolichyl-phosphate-mannose-protein mannosyltransferase activity [goid 4169] [evidence IEA]	12	-0.29179	8.31299	-8.68397	0.0046595	4.4914
ILMN_1232285	Tgds	Mus musculus TDP-glucose 4,6-dehydratase (Tgds), mRNA.	ILMN_223105	76355	42475986	CCCAGCCTTCCCTAGTACCTGGTGGTCTCAGATTTTCTGTCCTGCCAATC			dTDP-glucose 4,6-dehydratase activity [goid 8460] [evidence IEA]; lyase activity [goid 16829] [evidence IEA]; catalytic activity [goid 3824] [evidence IEA]	14	-0.372472	9.8043	-8.8004	0.0046595	4.60224
ILMN_2740348	Rhot2	Mus musculus ras homolog gene family, member T2 (Rhot2), mRNA.	ILMN_215732	214952	34328359	GCCTTATCCACACTGCGCCAGCTGCAGAGCAAGCGGAACTGACTTTCCTG	integral to membrane [goid 16021] [evidence IEA]; outer membrane [goid 19867] [evidence IEA]; membrane [goid 16020] [evidence IEA]; mitochondrion [goid 5739] [evidence IEA]; mitochondrial inner membrane [goid 5743] [evidence IDA]	apoptosis [goid 6915] [evidence ISS]; cell homeostasis [goid 19725] [evidence ISS]; small GTPase mediated signal transduction [goid 7264] [evidence IEA]	hydrolase activity [goid 16787] [evidence IEA]; nucleotide binding [goid 166] [evidence IEA]; GTP binding [goid 5525] [evidence IEA]; calcium ion binding [goid 5509] [evidence IEA]	17	-0.359561	9.37566	-8.98046	0.0046595	4.77069
ILMN_2536024	LOC635470	PREDICTED: Mus musculus similar to ribosomal protein L27a-like (LOC635470), mRNA.	ILMN_233618	635470	149250491	GCGTCTGCCCAACAGTCAACCTGGATAAACTGTGGATATTGGTCAGCGAG				2	0.396454	12.0123	9.1196	0.0046595	4.89846
ILMN_1247811	Ass1	Mus musculus argininosuccinate synthetase 1 (Ass1), mRNA.	ILMN_216093	11898	133893196	TTTGTAATTGTAGCTTGTTCTCCACCACCTGACTGGGGCTGCTGTGTCCC	mitochondrion [goid 5739] [evidence IDA]	amino acid biosynthesis [goid 8652] [evidence IEA]; urea cycle [goid 50] [evidence IEA]; arginine biosynthesis [goid 6526] [evidence IEA]	ATP binding [goid 5524] [evidence IEA]; ligase activity [goid 16874] [evidence IEA]; nucleotide binding [goid 166] [evidence IEA]; argininosuccinate synthase activity [goid 4055] [evidence IEA]	2	0.615036	13.8734	8.81893	0.0046595	4.61974
ILMN_2703138	Tmem125	Mus musculus transmembrane protein 125 (Tmem125), mRNA.	ILMN_219015	230678	142366443	CGGATGAGATGGACCTGACTGGGGAAACACCTTTGAGCTTGTAACCTAGC				4	-0.418591	8.522	-9.03922	0.0046595	4.8249
ILMN_2732565	Mrps31	Mus musculus mitochondrial ribosomal protein S31 (Mrps31), mRNA.	ILMN_220521	57312	10181115	GCAGTTAGCCTCGGTAGCTGACCAGCCCTTTGAGAATGGATTTGAGGAGA	ribonucleoprotein complex [goid 30529] [evidence IEA]; mitochondrion [goid 5739] [evidence IDA]			8	-0.283671	10.2786	-8.75429	0.0046595	4.55853
ILMN_2764607	1810009N02Rik	Mus musculus RIKEN cDNA 1810009N02 gene (1810009N02Rik), mRNA.	ILMN_223480	69099	21729756	GGGATTGACAGCAAGGACGTGAAGTGAAGTCATGGGCAACAGGAAGTGCT				*	0.448771	7.81692	8.43441	0.00474549	4.24866
ILMN_1218597	Lrrc50	Mus musculus leucine rich repeat containing 50 (Lrrc50), mRNA.	ILMN_218483	68270	146141175	TCCCCGAGGTAGCCCAGTGTGGGTCAGCTGTTGGAGGTTGATTGTGCCAC			transferase activity [goid 16740] [evidence IEA]	8	-0.264506	7.8627	-8.58115	0.00474549	4.39226
ILMN_2762301	Eif2b2	Mus musculus eukaryotic translation initiation factor 2B, subunit 2 beta (Eif2b2), mRNA.	ILMN_223308	217715	141802053	CACGGCCTGCCCTATGCGGACCCAGAGTGGAGTGGAGACACAGCATTGCT	eukaryotic translation initiation factor 2B complex [goid 5851] [evidence ISS]; cytoplasm [goid 5737] [evidence ISS]	ovarian follicle development [goid 1541] [evidence ISS]; regulation of translation [goid 6445] [evidence ISS]; protein biosynthesis [goid 6412] [evidence IEA]; cellular biosynthesis [goid 44249] [evidence IEA]; central nervous system development [goid 7417] [evidence ISS]; myelination [goid 42552] [evidence ISS]	translation initiation factor activity [goid 3743] [evidence IEA]; ATP binding [goid 5524] [evidence ISS]; guanyl-nucleotide exchange factor activity [goid 5085] [evidence ISS]; GTP binding [goid 5525] [evidence ISS]; protein binding [goid 5515] [evidence ISS]	12	-0.228105	8.22309	-8.39075	0.00474549	4.20546
ILMN_1246408	LOC100042427	PREDICTED: Mus musculus similar to Glyceraldehyde-3-phosphate dehydrogenase (GAPDH), transcript variant 4 (LOC100042427), mRNA.	ILMN_309893	100042427	149265159	CCTGGTATGACAATGAATACGGCTACAGCAACAGGGTGGTGGACCTCATG				14	0.45524	12.8258	8.50121	0.00474549	4.31434
ILMN_1233554	Pbrm1	Mus musculus polybromo 1 (Pbrm1), mRNA.	ILMN_233156	66923	124486950	AGAATTCGTGATGAACTCTGCAAAAATGGAGAGATCCTTCTTTCTCCAGC	nucleus [goid 5634] [evidence IC ]; kinetochore [goid 776] [evidence IDA]	heart development [goid 7507] [evidence IMP]; regulation of transcription, DNA-dependent [goid 6355] [evidence IEA]	chromatin binding [goid 3682] [evidence IDA]; DNA binding [goid 3677] [evidence IEA]; protein binding [goid 5515] [evidence IPI]	14	0.272619	7.93528	8.47462	0.00474549	4.28826
ILMN_2668124	Amy2-2	Mus musculus amylase 2-2, pancreatic (Amy2-2), mRNA.	ILMN_234838	109959	142356897	GCCACTTTACAGACTGGTCTTCCTGCTGGCACATACTGTGATGTCATCTC		carbohydrate metabolism [goid 5975] [evidence IEA]	alpha-amylase activity [goid 4556] [evidence IEA]	3	-0.686285	13.3423	-8.52738	0.00474549	4.33992
ILMN_2766930	Faah	Mus musculus fatty acid amide hydrolase (Faah), mRNA.	ILMN_215313	14073	142348835	CCCTCATTCCACCTCTCTCTCTTCTGACTTGGCCTTTTTACTTCTCTAGC	membrane [goid 16020] [evidence IEA]; integral to membrane [goid 16021] [evidence IEA]; endoplasmic reticulum [goid 5783] [evidence IEA]		hydrolase activity [goid 16787] [evidence IEA]; amidase activity [goid 4040] [evidence IEA]	4	-0.433488	10.7286	-8.49073	0.00474549	4.30407
ILMN_2484375	Zfp637	Mus musculus zinc finger protein 637 (Zfp637), mRNA.	ILMN_192032	232337	31343306	CAGAAGGACCAGCCTTTGGTAGGGCAAACTGACTTTTTCCCTCTCCCCCA	nucleus [goid 5634] [evidence IEA]; intracellular [goid 5622] [evidence IEA]		zinc ion binding [goid 8270] [evidence IEA]; metal ion binding [goid 46872] [evidence IEA]; nucleic acid binding [goid 3676] [evidence IEA]	6	-0.376953	10.4601	-8.40196	0.00474549	4.21657
ILMN_2612423	Hnrpab	Mus musculus heterogeneous nuclear ribonucleoprotein A/B (Hnrpab), transcript variant 1, mRNA.	ILMN_311090	15384	146260279	AAGGTATTTTACACGTGTCCTGATTTTGCCACGACCTGGATATTGAAGCT	ribonucleoprotein complex [goid 30529] [evidence IEA]; nucleus [goid 5634] [evidence IEA]	transcription [goid 6350] [evidence IEA]; regulation of transcription, DNA-dependent [goid 6355] [evidence IEA]; RNA processing [goid 6396] [evidence IEA]	RNA binding [goid 3723] [evidence IEA]; nucleotide binding [goid 166] [evidence IEA]; DNA binding [goid 3677] [evidence IEA]; nucleic acid binding [goid 3676] [evidence IEA]	11	-0.33276	12.3351	-8.23357	0.0051296	4.04805
ILMN_2665797	Dym	Mus musculus dymeclin (Dym), mRNA.	ILMN_215968	69190	118130388	CGTGCTTCCCTCACACACTGTGACTATTGGGAGACTGCGCCAGTTAGCAG	membrane [goid 16020] [evidence IEA]; integral to membrane [goid 16021] [evidence IEA]		molecular_function [goid 3674] [evidence ND ]	18	-0.499583	10.3023	-8.27741	0.0051296	4.09225
ILMN_2700885	Rgn	Mus musculus regucalcin (Rgn), mRNA.	ILMN_218841	19733	118130555	GATATTATAGCATGGTTAAGCTTTAATTTACATCTTTGATTGGGCTCTGG	nucleus [goid 5634] [evidence IDA]; cytoplasm [goid 5737] [evidence IDA]		enzyme regulator activity [goid 30234] [evidence IEA]; calcium ion binding [goid 5509] [evidence IEA]	X	0.469557	9.26259	8.23765	0.0051296	4.05217
ILMN_1219016	Wwtr1	Mus musculus WW domain containing transcription regulator 1 (Wwtr1), mRNA.	ILMN_237944	97064	84370279	GCCGCCAAATCCATCAGATGAAACCATTTTATCTAGAGTCTGGTACAGGG	transcription factor complex [goid 5667] [evidence IDA]; nucleus [goid 5634] [evidence IDA]; cytoplasm [goid 5737] [evidence IDA]	osteoblast differentiation [goid 1649] [evidence IMP]; positive regulation of transcription from RNA polymerase II promoter [goid 45944] [evidence IGI]; transcription [goid 6350] [evidence IEA]; regulation of transcription, DNA-dependent [goid 6355] [evidence IEA]; negative regulation of transcription from RNA polymerase II promoter [goid 122] [evidence IGI]	transcription coactivator activity [goid 3713] [evidence IMP]; transcription corepressor activity [goid 3714] [evidence IGI]; transcription regulator activity [goid 30528] [evidence IDA]; protein binding [goid 5515] [evidence IPI]	3	0.314871	8.58988	8.19466	0.00520012	4.00864
ILMN_1242589	Xist	Mus musculus inactive X specific transcripts (Xist) on chromosome X.	ILMN_187626	213742	37704378	GAGCGAACACATAGATTGCTTTCTAGCATTATGTAGCACTTATAGGAGTG				X	0.30152	6.94563	8.01236	0.00616755	3.8215
ILMN_2635906	Abcf2	Mus musculus ATP-binding cassette, sub-family F (GCN20), member 2 (Abcf2), mRNA.	ILMN_213315	27407	23956077	CACCGTGCGGTAAGATCCCACCACCTGTCATTATGGTGCAGAACGTGAGC			ATPase activity [goid 16887] [evidence IEA]; nucleoside-triphosphatase activity [goid 17111] [evidence IEA]	5	-0.270995	8.13553	-7.94236	0.0064855	3.74857
ILMN_2727993	D10Ertd322e	Mus musculus DNA segment, Chr 10, ERATO Doi 322, expressed (D10Ertd322e), mRNA.	ILMN_220871	67270	141803237	CGGCAGGACAATAGTGTGCTACCACCCTTCTGTGGACATCCCCTACGAAC	ribonucleoprotein complex [goid 30529] [evidence IEA]; mitochondrion [goid 5739] [evidence IEA]			10	-0.35561	10.3254	-7.86123	0.00676365	3.66328
ILMN_2710166	Ddx3x	Mus musculus DEAD/H (Asp-Glu-Ala-Asp/His) box polypeptide 3, X-linked (Ddx3x), mRNA.	ILMN_250235	13205	118129795	CAGCAGGCTTTATTTTAAATGCCGATTCACATTACTCTGTTCAAGCTGCG	nucleus [goid 5634] [evidence ISS]; cytoplasm [goid 5737] [evidence ISS]; intracellular [goid 5622] [evidence IEA]		ATP-dependent helicase activity [goid 8026] [evidence IEA]; RNA helicase activity [goid 3724] [evidence IEA]; hydrolase activity [goid 16787] [evidence IEA]; RNA binding [goid 3723] [evidence IEA]; nucleotide binding [goid 166] [evidence IEA]; helicase activity [goid 4386] [evidence IEA]; DNA binding [goid 3677] [evidence IEA]; ATP binding [goid 5524] [evidence IEA]; nucleic acid binding [goid 36…	X	0.578403	9.38971	7.85811	0.00676365	3.65998
ILMN_1255034	LOC623568	PREDICTED: Mus musculus similar to ribosomal protein S20 (LOC623568), mRNA.	ILMN_312271	623568	149267406	GCCGCGCCTCAGCCATGGCATTTAAAGATACCGGAAAGACGCCCGTGGAG				16	0.251379	12.7022	7.83306	0.00678517	3.63347
ILMN_2652492	Hsd11b1	Mus musculus hydroxysteroid 11-beta dehydrogenase 1 (Hsd11b1), transcript variant 2, mRNA.	ILMN_230834	15483	113680660	GCTCCCTACTCTGCAAGCAAGTTTGCTCTGGATGGGTTCTTTTCCACCAT	integral to membrane [goid 16021] [evidence IEA]; membrane [goid 16020] [evidence IEA]; endoplasmic reticulum [goid 5783] [evidence IEA]; microsome [goid 5792] [evidence IEA]	lung development [goid 30324] [evidence IMP]; metabolism [goid 8152] [evidence IEA]; lipid metabolism [goid 6629] [evidence IEA]; steroid metabolism [goid 8202] [evidence IEA]	oxidoreductase activity [goid 16491] [evidence IEA]; 11-beta-hydroxysteroid dehydrogenase activity [goid 3845] [evidence IMP]	1	-0.413592	13.7163	-7.7725	0.0068467	3.56904
ILMN_2725155	Fnip1	Mus musculus folliculin interacting protein 1 (Fnip1), mRNA.	ILMN_227968	216742	55925633	GCAGATGATCACTAACAGTTTGCATAATGCCTCCATCGGTAGCTGTCCTC				11	0.440351	10.3744	7.68455	0.0068467	3.47466
ILMN_1244790	Erbb2ip	Mus musculus Erbb2 interacting protein (Erbb2ip), transcript variant 1, mRNA.	ILMN_250654	59079	54607113	GAAGTAATGCATGGCTATTTGGACTGAGAAAAGTGCCATAGGAGACCAGC	basolateral plasma membrane [goid 16323] [evidence IDA]	protein targeting [goid 6605] [evidence IDA]	transferase activity [goid 16740] [evidence IEA]; protein binding [goid 5515] [evidence IPI]	13	0.282015	7.30111	7.748	0.0068467	3.54286
ILMN_2626260	Arpc5l	Mus musculus actin related protein 2/3 complex, subunit 5-like (Arpc5l), mRNA.	ILMN_212421	74192	21312653	CTGCTGCATCAATAAAGCTCTTGGCTTATTAGTCTATTCATCGCGGTGTG	cytoskeleton [goid 5856] [evidence IEA]	regulation of actin filament polymerization [goid 30833] [evidence IEA]	molecular_function [goid 3674] [evidence ND ]	2	-0.232512	7.65237	-7.71561	0.0068467	3.5081
ILMN_1216732	Mcl1	Mus musculus myeloid cell leukemia sequence 1 (Mcl1), mRNA.	ILMN_209697	17210	133892763	CTGGTAGAGCACCTAACACTTTAACAGCTGTTCCCGAAAGGGTTAGGACC	nucleus [goid 5634] [evidence IEA]; membrane [goid 16020] [evidence IEA]; mitochondrion [goid 5739] [evidence IEA]; integral to membrane [goid 16021] [evidence IEA]	cell differentiation [goid 30154] [evidence IEA]; development [goid 7275] [evidence IEA]; apoptosis [goid 6915] [evidence IEA]	protein binding [goid 5515] [evidence IPI]	3	0.371086	10.9099	7.7063	0.0068467	3.49809
ILMN_2605401	Cox6a1	Mus musculus cytochrome c oxidase, subunit VI a, polypeptide 1 (Cox6a1), mRNA.	ILMN_210415	12861	118131168	AGAGCACGAGAGACCCCCGTTCGTTGCCTACCCTCACCTGCGCATCAGGA	membrane [goid 16020] [evidence IEA]; mitochondrion [goid 5739] [evidence IDA]	electron transport [goid 6118] [evidence IEA]	oxidoreductase activity [goid 16491] [evidence IEA]; cytochrome-c oxidase activity [goid 4129] [evidence IEA]	5	-0.358777	12.782	-7.75786	0.0068467	3.5534
ILMN_2705655	1700030K09Rik	Mus musculus RIKEN cDNA 1700030K09 gene (1700030K09Rik), mRNA.	ILMN_219204	72254	39930438	GCATCTATCCAGAGCAGCCTGCACAGTATCTCTCATCCACAGCTAGAGGA				8	-0.213976	7.83028	-7.69626	0.0068467	3.48728
ILMN_1226650	Il1rap	Mus musculus interleukin 1 receptor accessory protein (Il1rap), transcript variant 2, mRNA.	ILMN_217463	16180	19882202	GCTAGAGCCACATATGGTCAGTGAAGCACAAAGATGCCTTTAGAAGGAAC	integral to membrane [goid 16021] [evidence IEA]; membrane [goid 16020] [evidence IEA]	interleukin-2 biosynthesis [goid 42094] [evidence IDA]; cytokine and chemokine mediated signaling pathway [goid 19221] [evidence IDA]	interleukin-1 receptor activity [goid 4908] [evidence IDA]; transmembrane receptor activity [goid 4888] [evidence IEA]; receptor activity [goid 4872] [evidence IEA]; signal transducer activity [goid 4871] [evidence IDA]; protein binding [goid 5515] [evidence IPI]	16	0.54559	8.63652	7.66241	0.00687712	3.45074
ILMN_2679063	Dctn2	Mus musculus dynactin 2 (Dctn2), mRNA.	ILMN_217096	69654	28076934	CGTCCTCTAACGTCTGTCTCTGGCCGAGTCTAACACTGTACAACTGTCTC	growth cone [goid 30426] [evidence IDA]; membrane [goid 16020] [evidence IEA]; dynein complex [goid 30286] [evidence IEA]; dynactin complex [goid 5869] [evidence IEA]; microtubule [goid 5874] [evidence IEA]; cytoskeleton [goid 5856] [evidence IEA]	microtubule-based process [goid 7017] [evidence IEA]	motor activity [goid 3774] [evidence IEA]; protein binding [goid 5515] [evidence IPI]	10	-0.275886	11.4661	-7.57461	0.00730137	3.35526
ILMN_2640944	Ndufs4	Mus musculus NADH dehydrogenase (ubiquinone) Fe-S protein 4 (Ndufs4), mRNA.	ILMN_212301	17993	6754813	GGTTCCGAAACCCAAGTCCAAGTCTTATGGTGCAAACTTTTCTTGGAACA	mitochondrion [goid 5739] [evidence IDA]; respiratory chain complex I (sensu Eukaryota) [goid 5747] [evidence IDA]	electron transport [goid 6118] [evidence IEA]	oxidoreductase activity [goid 16491] [evidence IEA]; oxidoreductase activity, acting on NADH or NADPH [goid 16651] [evidence IEA]; NADH dehydrogenase (ubiquinone) activity [goid 8137] [evidence IDA]; NADH dehydrogenase activity [goid 3954] [evidence IEA]	13	0.341097	11.05	7.58209	0.00730137	3.36344
ILMN_1250882	Lias	Mus musculus lipoic acid synthetase (Lias), mRNA.	ILMN_221016	79464	146149226	CCGTTCTGAAGGGTCTGATGGCTGATCGAAGCGGAATGGTGTATACCTGT	mitochondrion [goid 5739] [evidence IDA]	lipoate biosynthesis [goid 9107] [evidence IEA]	lipoate synthase activity [goid 16992] [evidence IEA]; metal ion binding [goid 46872] [evidence IEA]; iron ion binding [goid 5506] [evidence IEA]; 3 iron, 4 sulfur cluster binding [goid 51538] [evidence IEA]; catalytic activity [goid 3824] [evidence IEA]	5	-0.334894	10.3358	-7.52206	0.00745967	3.29765
ILMN_2470277	mtDNA_ATP6		ILMN_190451			CTCCTAGGCCTTTTACCACATACATTTACACCTACTACCCAACTATCCAT				1	-0.530988	14.3033	-7.43148	0.00745967	3.19748
ILMN_1247636	Ndfip2	Mus musculus Nedd4 family interacting protein 2 (Ndfip2), mRNA.	ILMN_219034	76273	146141185	GCAACACTATGACTAAAAAGTGCATCTAACTCTTCAGGGCTGTTTGTCCC	membrane [goid 16020] [evidence IEA]			14	0.51576	9.15775	7.31106	0.00745967	3.06262
ILMN_2639750	LOC632022	PREDICTED: Mus musculus similar to 40S ribosomal protein S18 (LOC632022), misc RNA.	ILMN_310321		149251505	CTGTGGGTGTATCCAAGAAGAAATGAGTCTCTGGGCCTTTGCTGTTAATA					-0.264189	13.8823	-7.31086	0.00745967	3.06239
ILMN_1218079	LOC386117		ILMN_200270		38081161	CAACGGAAACCAAGACCACTCACCATCATCAGAACACAGCACTCCAACCC					0.210763	7.23874	7.29439	0.00745967	3.04379
ILMN_2495888	scl0002617.1_582		ILMN_193297		12843317	TGGACTTGCACTTGGGAATCAGGTTCTGCTCACTTGGACATCCCTGCATC				4	0.393409	9.68136	7.46145	0.00745967	3.23073
ILMN_1253676	Rtn4	Mus musculus reticulon 4 (Rtn4), transcript variant 1, mRNA.	ILMN_216522	68585	141802887	CTGCCCCACAGTGCTTGACCTCTGAGTCATTGGTTATACAGTGTAGTCCC	integral to membrane [goid 16021] [evidence IEA]; membrane [goid 16020] [evidence IEA]; cell soma [goid 43025] [evidence IDA]; endoplasmic reticulum [goid 5783] [evidence IDA]; cell projection [goid 42995] [evidence IDA]; integral to endoplasmic reticulum membrane [goid 30176] [evidence ISS]	angiogenesis [goid 1525] [evidence IMP]; negative regulation of anti-apoptosis [goid 19987] [evidence ISS]; regulation of cell migration [goid 30334] [evidence ISS]; negative regulation of axon extension [goid 30517] [evidence ISS]	molecular_function [goid 3674] [evidence IEA]; protein binding [goid 5515] [evidence ISS]	11	0.283825	11.3383	7.28274	0.00745967	3.03062
ILMN_2715215	Eif2b5	Mus musculus eukaryotic translation initiation factor 2B, subunit 5 epsilon (Eif2b5), mRNA.	ILMN_210093	224045	26986556	GGAGTTCCCCCTGCAACAAGTCGATGGCCTGCTTGACCCAAACCGCTACT	nucleus [goid 5634] [evidence IDA]; eukaryotic translation initiation factor 2B complex [goid 5851] [evidence ISS]; cytoplasm [goid 5737] [evidence IDA]	regulation of translational initiation [goid 6446] [evidence IEA]; protein biosynthesis [goid 6412] [evidence IEA]	acyltransferase activity [goid 8415] [evidence IEA]; translation initiation factor activity [goid 3743] [evidence IEA]; nucleic acid binding [goid 3676] [evidence IEA]; guanyl-nucleotide exchange factor activity [goid 5085] [evidence ISS]; protein binding [goid 5515] [evidence ISS]	16	-0.262533	8.67502	-7.38537	0.00745967	3.14606
ILMN_2708906	Neu1	Mus musculus neuraminidase 1 (Neu1), mRNA.	ILMN_233449	18010	24496769	CGAACTCAGGGAACTGAGAAGGCCCGGTGTCCTAGGGTACAAAGGCAGGT	lysosome [goid 5764] [evidence IDA]	metabolism [goid 8152] [evidence IEA]	hydrolase activity [goid 16787] [evidence IEA]; hydrolase activity, acting on glycosyl bonds [goid 16798] [evidence IEA]; exo-alpha-sialidase activity [goid 4308] [evidence IDA]; protein binding [goid 5515] [evidence IPI]	17	-0.273262	10.3733	-7.33478	0.00745967	3.08933
ILMN_2698902	AI837181	Mus musculus expressed sequence AI837181 (AI837181), mRNA.	ILMN_218679	107242	19527385	GACATGTGCCTGCTCCTGACATTTCAATAAAACCCAGCTCGGGTCTGTGT				19	-0.281005	9.43381	-7.41366	0.00745967	3.17764
ILMN_2724919	Mtx1	Mus musculus metaxin 1 (Mtx1), mRNA.	ILMN_214332	17827	7305290	GCGTTCCTGTTCCCAGGACTGACTTTTCTACTCGTGCATTCCAGCTGTCC	membrane [goid 16020] [evidence IEA]; mitochondrion [goid 5739] [evidence IEA]; outer membrane [goid 19867] [evidence IEA]; mitochondrial inner membrane [goid 5743] [evidence IDA]	transport [goid 6810] [evidence IEA]; protein transport [goid 15031] [evidence IEA]		3	-0.359322	11.0064	-7.50456	0.00745967	3.27837
ILMN_2529683	LOC545718	PREDICTED: Mus musculus similar to ribosomal protein (LOC545718), mRNA.	ILMN_260215	545718	149253316	CGAACCTCTTAAGGGGGTTGACCCCAAGTTCCTGAGAAACATGCGCTTTG				4	0.274902	10.2261	7.38969	0.00745967	3.15089
ILMN_2701837	Srp72	Mus musculus signal recognition particle 72 (Srp72), mRNA. XM_896078 XM_896090 XM_896109 XM_916867 XM_924530 XM_924532 XM_924533 XM_924534 XM_924537 XM_924542 XM_924545 XM_973233 XM_974428	ILMN_250928	66661	118344451	CTGTATTAACATCTAGTAACTATTTGGGGGAGGTCTTTAACTGGCTCAGT	ribonucleoprotein complex [goid 30529] [evidence IEA]; signal recognition particle (sensu Eukaryota) [goid 5786] [evidence ISS]		binding [goid 5488] [evidence IEA]; molecular_function [goid 3674] [evidence ND ]	5	0.281954	8.0148	7.33305	0.00745967	3.08739
ILMN_2666062	Ndufa4	Mus musculus NADH dehydrogenase (ubiquinone) 1 alpha subcomplex, 4 (Ndufa4), mRNA.	ILMN_215988	17992	142348699	GGAGCAGGGGGTACTGGAGCAGCACTGTATGTGATGCGCTTGGCACTGTT	mitochondrion [goid 5739] [evidence IDA]; mitochondrial inner membrane [goid 5743] [evidence IDA]		oxidoreductase activity [goid 16491] [evidence IEA]; NADH dehydrogenase (ubiquinone) activity [goid 8137] [evidence IEA]	6	-0.283218	13.7998	-7.46287	0.00745967	3.23231
ILMN_2740922	Mrpl46	Mus musculus mitochondrial ribosomal protein L46 (Mrpl46), mRNA.	ILMN_221825	67308	42476182	AAGAGCCGCCATGTGTGGGCCAGTAAGGAAGAGCTGGGTGACTATCTGCA	ribonucleoprotein complex [goid 30529] [evidence IEA]; mitochondrion [goid 5739] [evidence IEA]			7	-0.442739	10.6276	-7.29055	0.00745967	3.03945
ILMN_1227046	Uba52	Mus musculus ubiquitin A-52 residue ribosomal protein fusion product 1 (Uba52), mRNA.	ILMN_253829	22186	141802399	CCATCACTCTTGAGGTCGAGCCCAGTGACACCATCGAGAATGTCAAGGCC	ribonucleoprotein complex [goid 30529] [evidence IEA]; nucleus [goid 5634] [evidence IEA]; ribosome [goid 5840] [evidence IEA]; intracellular [goid 5622] [evidence IEA]	protein biosynthesis [goid 6412] [evidence IEA]; protein modification [goid 6464] [evidence IEA]	structural constituent of ribosome [goid 3735] [evidence IEA]	8	0.388743	14.2005	7.4045	0.00745967	3.16743
ILMN_2696575	Ctnnb1	Mus musculus catenin (cadherin associated protein), beta 1 (Ctnnb1), mRNA.	ILMN_218498	12387	31560726	GGAGTGACTCACGCAGTGAAGAATGCACACGAATGGATCACAAGATGGCG	nucleus [goid 5634] [evidence IDA]; membrane [goid 16020] [evidence IDA]; cytoskeleton [goid 5856] [evidence IEA]; lateral plasma membrane [goid 16328] [evidence ISS]; apical part of cell [goid 45177] [evidence IDA]; basolateral plasma membrane [goid 16323] [evidence IDA]; cell-cell adherens junction [goid 5913] [evidence IDA]; lamellipodium [goid 30027] [evidence IDA]; adherens junction [goid 59…	cell fate specification [goid 1708] [evidence IMP]; cell-cell adhesion [goid 16337] [evidence IMP]; regulation of cell differentiation [goid 45595] [evidence IDA]; gastrulation (sensu Mammalia) [goid 10003] [evidence IMP]; regulation of osteoblast differentiation [goid 45667] [evidence IMP]; positive regulation of osteoblast differentiation [goid 45669] [evidence IMP]; regulation of transcription…	transcription factor activity [goid 3700] [evidence IDA]; DNA binding [goid 3677] [evidence IDA]; transcription coactivator activity [goid 3713] [evidence IDA]; binding [goid 5488] [evidence IEA]; alpha-catenin binding [goid 45294] [evidence IPI]; structural molecule activity [goid 5198] [evidence IEA]; chromatin binding [goid 3682] [evidence IDA]; protein binding [goid 5515] [evidence IPI]; cadh…	9	0.621141	10.0552	7.32483	0.00745967	3.07814
ILMN_2772022	Hspa8	Mus musculus heat shock protein 8 (Hspa8), mRNA.	ILMN_227844	15481	110681696	CCAAGAAGGTGTAGCTTTGTTCCACAGGGACCCAAAACAAGTAACATGGA	nucleus [goid 5634] [evidence IEA]	response to heat [goid 9408] [evidence IEA]; protein folding [goid 6457] [evidence IDA]; response to unfolded protein [goid 6986] [evidence IEA]	ATPase activity, coupled [goid 42623] [evidence IDA]; nucleotide binding [goid 166] [evidence IEA]; ATP binding [goid 5524] [evidence IEA]; unfolded protein binding [goid 51082] [evidence IPI]; protein binding [goid 5515] [evidence IPI]	9	-0.430093	13.7955	-7.3179	0.00745967	3.07032
ILMN_1247694	Chordc1	Mus musculus cysteine and histidine-rich domain (CHORD)-containing, zinc-binding protein 1 (Chordc1), mRNA.	ILMN_221144	66917	142388480	GGGGTGAGCCTTTAAGGATTATACAGTCTTGCTGGTCTGATCCAGTCAGG			zinc ion binding [goid 8270] [evidence IDA]; calcium ion binding [goid 5509] [evidence IDA]	9	-0.672689	10.7941	-7.30367	0.00745967	3.05427
ILMN_1249219	2310011G17Rik		ILMN_188129			GTTCTTACAGCTGGACAGAATGGTCATCTCAACTAGCTACCCAGTAGCAC				1	0.238567	8.44936	7.23805	0.00775201	2.9799
ILMN_2594202	EG637748	PREDICTED: Mus musculus predicted gene, EG637748 (EG637748), mRNA.	ILMN_246985	637748	94405096	CAGCTTCCTGAAGCGGGTGAAGGAGAATGACCAGAAGAAAAAGGAAGCCA				18	0.338835	10.3961	7.18068	0.00777126	2.9144
ILMN_2738536	Anapc5	Mus musculus anaphase-promoting complex subunit 5 (Anapc5), transcript variant 1, mRNA.	ILMN_214479	59008	109809750	CCAGGACTCCCTGCTTGATGGTGTGCATTTAGGGGTGGGTCATTACATGC		ubiquitin cycle [goid 6512] [evidence IEA]; mitosis [goid 7067] [evidence IEA]; cell cycle [goid 7049] [evidence IEA]; cell division [goid 51301] [evidence IEA]	molecular_function [goid 3674] [evidence ND ]; binding [goid 5488] [evidence IEA]	5	-0.28221	11.2819	-7.1783	0.00777126	2.91167
ILMN_2466947	Pxmp2	Mus musculus peroxisomal membrane protein 2 (Pxmp2), mRNA.	ILMN_242741	19301	112421057	TTACAGAGGGAGGAAATGTGTGGGTGTCAGAATCATGTGCTTCAGAGAGT	membrane [goid 16020] [evidence IEA]; peroxisome [goid 5777] [evidence IEA]	peroxisome organization and biogenesis [goid 7031] [evidence IEA]		5	0.431766	10.2709	7.16746	0.00777126	2.89924
ILMN_1230039	Hyal2	Mus musculus hyaluronoglucosaminidase 2 (Hyal2), mRNA.	ILMN_261550	15587	45331201	GCTAGGCCAGAGAAGGCCTGACTCTACTCCCTGCTCCTGGATAGTTTATA	membrane [goid 16020] [evidence IEA]	metabolism [goid 8152] [evidence IEA]; carbohydrate metabolism [goid 5975] [evidence IEA]	hydrolase activity [goid 16787] [evidence IEA]; hyalurononglucosaminidase activity [goid 4415] [evidence IEA]; GPI anchor binding [goid 48503] [evidence IEA]; receptor activity [goid 4872] [evidence IEA]; hydrolase activity, acting on glycosyl bonds [goid 16798] [evidence IEA]	9	-0.296404	11.0571	-7.18835	0.00777126	2.92318
ILMN_2500997	Txnl2	Mus musculus thioredoxin-like 2 (Txnl2), mRNA.	ILMN_187939	30926	142348626	CCTTGGAACAGTTGATGATTTGGTCCTGAGAAGTGGACTAACAGTAGAGA		cell redox homeostasis [goid 45454] [evidence IEA]	protein disulfide oxidoreductase activity [goid 15035] [evidence IEA]	7	0.277199	8.81426	7.1858	0.00777126	2.92026
ILMN_2630593	Emd	Mus musculus emerin (Emd), mRNA.	ILMN_212810	13726	118131088	CGAGTACGAGACCCAGAGAAGGAGACTCTTACCCCCCAACTCGTCATCTT	nucleus [goid 5634] [evidence IEA]; membrane [goid 16020] [evidence IEA]; nuclear inner membrane [goid 5637] [evidence TAS]; nuclear lamina [goid 5652] [evidence TAS]			X	-0.325772	7.95153	-7.21003	0.00777126	2.94796
ILMN_2634295	Mrpl49	Mus musculus mitochondrial ribosomal protein L49 (Mrpl49), mRNA.	ILMN_212633	18120	146134991	CTGGCGCCCACCTCACCAGCCACATGTCCAACCCACCATTAAACTGGCTA	ribonucleoprotein complex [goid 30529] [evidence IEA]; mitochondrion [goid 5739] [evidence IDA]; ribosome [goid 5840] [evidence IEA]; intracellular [goid 5622] [evidence IEA]	translational initiation [goid 6413] [evidence IEA]; protein biosynthesis [goid 6412] [evidence IEA]	translation initiation factor activity [goid 3743] [evidence IEA]; structural constituent of ribosome [goid 3735] [evidence IEA]	19	-0.37895	10.3004	-7.12306	0.00798577	2.84816
ILMN_1227508	Stard5	Mus musculus StAR-related lipid transfer (START) domain containing 5 (Stard5), mRNA.	ILMN_219246	170460	40254328	CCCGGCCCCATACCTTCTCCTGTTAGATCAAATGTACCTTCTATTAAACC		transport [goid 6810] [evidence IEA]; lipid transport [goid 6869] [evidence IEA]; steroid biosynthesis [goid 6694] [evidence IEA]	cholesterol transporter activity [goid 17127] [evidence IEA]; lipid binding [goid 8289] [evidence IEA]; cholesterol binding [goid 15485] [evidence ISS]	7	-0.361409	10.3919	-7.13173	0.00798577	2.85816
ILMN_2601090	Gps1	Mus musculus G protein pathway suppressor 1 (Gps1), mRNA.	ILMN_209986	209318	21703741	AGGCATTCCTGTGACCGTCAGACCATAGTCTGCACACCTACTCTGCCTGT	nucleus [goid 5634] [evidence IEA]; signalosome complex [goid 8180] [evidence IDA]		protein binding [goid 5515] [evidence IPI]	11	0.307623	10.4114	7.09902	0.00802637	2.82039
ILMN_1216349	2410166I05Rik	Mus musculus RIKEN cDNA 2410166I05 gene (2410166I05Rik), mRNA.	ILMN_212736	76824	133892380	GGTATCCTCCTTCTAAGACAGTGACCGATTTCTCTGGGTTGGGCCAAGAC	extracellular space [goid 5615] [evidence IEA]	transport [goid 6810] [evidence IEA]	carrier activity [goid 5386] [evidence IEA]	4	-0.335604	11.9157	-7.08765	0.00802637	2.80722
ILMN_1220548	Lrrc41	Mus musculus leucine rich repeat containing 41 (Lrrc41), mRNA.	ILMN_220367	230654	33859776	CTGCCACTTTGTCTATTTCTGTTTCCTTTTCATCTTCCCTTGCACTGAGG		ubiquitin cycle [goid 6512] [evidence IEA]	molecular_function [goid 3674] [evidence ND ]; transferase activity [goid 16740] [evidence IEA]	4	0.221566	8.79267	7.09786	0.00802637	2.81905
ILMN_2681030	EG629595	PREDICTED: Mus musculus predicted gene, EG629595 (EG629595), mRNA.	ILMN_258384	629595	94393139	GCTCTGTAAGGAGGTTCCGAACTATAAGCTTATTACTCCAGCCGTGGTCT				12	-0.226028	13.1654	-7.05355	0.00821759	2.76764
ILMN_2516699	Ubb	Mus musculus ubiquitin B (Ubb), mRNA.	ILMN_195563	22187	142351666	GTGGCATGCAGATCTTCGTGAAGACCCTGACCGGCAAGACCATCACCTTG				11	0.335993	14.8109	7.04344	0.00821759	2.75588
ILMN_1218592	Tes	Mus musculus testis derived transcript (Tes), transcript variant 1, mRNA.	ILMN_216487	21753	133778927	GACACAAAGGCTATTTTCTTTGCCTGTGCACTCCCATCCTTGGGTGTTTT			zinc ion binding [goid 8270] [evidence IEA]; metal ion binding [goid 46872] [evidence IEA]	6	-0.388973	7.80334	-7.03811	0.00821759	2.74967
ILMN_1242935	LOC633016	PREDICTED: Mus musculus similar to Chromobox homolog 3 (HP1 gamma homolog, Drosophila), transcript variant 2 (LOC633016), mRNA.	ILMN_250021	633016	94381146	GCCTTCTACGAGGAGCGGCTGACTTGGCATTCTTGTCCTGAAGATGAAGC					-0.250672	8.99105	-7.02598	0.00824157	2.73552
ILMN_2607892	Bag4	Mus musculus BCL2-associated athanogene 4 (Bag4), mRNA.	ILMN_210659	67384	116686110	CAGTGTGTGGTGGGCTCCTAAAGTCATTCGTGTCCTTTCTGTACAGCATG		protein folding [goid 6457] [evidence IEA]	protein binding [goid 5515] [evidence IPI]	8	0.277792	9.0296	7.00594	0.00834616	2.71211
ILMN_2507243	Serpina1		ILMN_194527			GTTGAAGCCGTTTTCATGTCTTTGCCCCCTATCTTGCACTTCAACCACCC				12	-0.417868	9.07683	-6.97633	0.00841101	2.67742
ILMN_2674643	Tdo2	Mus musculus tryptophan 2,3-dioxygenase (Tdo2), mRNA.	ILMN_216737	56720	31982696	GTCCAATCCTGGAAAAAAGTTTATGATCTTGCATATCATGATGGTGAGCG		tryptophan metabolism [goid 6568] [evidence IEA]	metal ion binding [goid 46872] [evidence IEA]; oxidoreductase activity [goid 16491] [evidence IEA]; iron ion binding [goid 5506] [evidence IEA]; tryptophan 2,3-dioxygenase activity [goid 4833] [evidence IEA]; oxidoreductase activity, acting on single donors with incorporation of molecular oxygen, incorporation of two atoms of oxygen [goid 16702] [evidence IEA]	3	0.463882	9.35731	6.97151	0.00841101	2.67175
ILMN_2487105	Masp2	Mus musculus mannan-binding lectin serine peptidase 2 (Masp2), transcript variant 1, mRNA.	ILMN_254774	17175	90962989	GAGGCTGATGGATTCTGGACGAGCTCCAAAGGAGAAAAACTCCCCCCGGT	extracellular region [goid 5576] [evidence IEA]	complement activation [goid 6956] [evidence IEA]; immune response [goid 6955] [evidence IEA]; complement activation, classical pathway [goid 6958] [evidence IEA]; innate immune response [goid 45087] [evidence IEA]	serine-type endopeptidase activity [goid 4252] [evidence IEA]; hydrolase activity [goid 16787] [evidence IEA]; metal ion binding [goid 46872] [evidence IEA]; peptidase activity [goid 8233] [evidence IEA]; calcium ion binding [goid 5509] [evidence IEA]	4	-0.242102	9.00084	-6.97438	0.00841101	2.67512
ILMN_2635167	LOC100048645	PREDICTED: Mus musculus similar to cysteine and glycine-rich protein 2 binding protein (LOC100048645), mRNA.	ILMN_313534	100048645	149249689	CCTCACGAAGCTGCTTCCTGTGTTGCACATGTGGAGTTGGACTACAGGTA					-0.253411	9.71045	-6.91559	0.00852744	2.60586
ILMN_1217794	Timm9	Mus musculus translocase of inner mitochondrial membrane 9 homolog (yeast) (Timm9), transcript variant 1, mRNA.	ILMN_249971	30056	67846097	GGTAAGATGCGGTGGTGTTGAGGCCTTAAGATTCGTCTGCGTGGTCACCG	mitochondrion [goid 5739] [evidence IDA]			12	-0.393443	10.928	-6.94044	0.00852744	2.63519
ILMN_2642681	Atf4	Mus musculus activating transcription factor 4 (Atf4), mRNA.	ILMN_226300	11911	121949820	GCCAAGGAGATCCAGTATCTGAAAGACCTGATAGAAGAGGTCCGTAAGGC	transcription factor complex [goid 5667] [evidence IC ]; nucleus [goid 5634] [evidence IDA]; cytoplasm [goid 5737] [evidence IDA]	positive regulation of transcription from RNA polymerase II promoter [goid 45944] [evidence IGI]; transcription [goid 6350] [evidence IEA]; gluconeogenesis [goid 6094] [evidence IDA]; regulation of transcription, DNA-dependent [goid 6355] [evidence IDA]	transcriptional activator activity [goid 16563] [evidence IDA]; sequence-specific DNA binding [goid 43565] [evidence IEA]; protein dimerization activity [goid 46983] [evidence IEA]; transcription factor activity [goid 3700] [evidence IEA]; DNA binding [goid 3677] [evidence IDA]; specific RNA polymerase II transcription factor activity [goid 3704] [evidence IDA]; protein binding [goid 5515] [evide…	15	0.342016	9.66776	6.917	0.00852744	2.60751
ILMN_1221817	Cd74	Mus musculus CD74 antigen (invariant polypeptide of major histocompatibility complex, class II antigen-associated) (Cd74), transcript variant 1, mRNA.	ILMN_261419	16149	110624769	TTGAGACTGGTGTCTGTTTCATCGTCCCAGGACACGGCAAATGAAGTCAG	lysosome [goid 5764] [evidence IDA]; external side of plasma membrane [goid 9897] [evidence IDA]; integral to plasma membrane [goid 5887] [evidence TAS]; membrane [goid 16020] [evidence IEA]; late endosome [goid 5770] [evidence IDA]; multivesicular body [goid 5771] [evidence IDA]; plasma membrane [goid 5886] [evidence IMP]; integral to membrane [goid 16021] [evidence IEA]; Golgi apparatus [goid 5…	immune response [goid 6955] [evidence IEA]; positive regulation of T cell differentiation [goid 45582] [evidence IMP]; cell proliferation [goid 8283] [evidence ISS]; intracellular protein transport [goid 6886] [evidence IMP]; negative thymic T cell selection [goid 45060] [evidence IMP]; positive thymic T cell selection [goid 45059] [evidence IMP]; prostaglandin biosynthesis [goid 1516] [evidence …	cytokine binding [goid 19955] [evidence ISS]; protein binding [goid 5515] [evidence IPI]	18	0.489926	8.90978	6.92624	0.00852744	2.61843
ILMN_2465766	Usp14	Mus musculus ubiquitin specific peptidase 14 (Usp14), transcript variant 2, mRNA.	ILMN_261000	59025	95113658	AAGCCACTTGTGCATCTTCAATCTTAAGACTACGGGAAATTACGTTTGGG	synaptosome [goid 19717] [evidence IDA]; soluble fraction [goid 5625] [evidence IDA]	ubiquitin cycle [goid 6512] [evidence IEA]; ubiquitin-dependent protein catabolism [goid 6511] [evidence IEA]; synaptic transmission [goid 7268] [evidence IMP]; protein modification [goid 6464] [evidence IEA]	cysteine-type peptidase activity [goid 8234] [evidence IEA]; hydrolase activity [goid 16787] [evidence IEA]; ubiquitin thiolesterase activity [goid 4221] [evidence IEA]; peptidase activity [goid 8233] [evidence IEA]; cysteine-type endopeptidase activity [goid 4197] [evidence IEA]	18	0.439706	7.76661	6.9071	0.00852744	2.59581
ILMN_2628021	0610031J06Rik	Mus musculus RIKEN cDNA 0610031J06 gene (0610031J06Rik), mRNA.	ILMN_212580	56700	9910457	CTGCAGAACCTCAGAAGCCAGCCTCAACCTACTGGGGTGCTCCCAGTAAG				3	-0.265654	9.93434	-6.93523	0.00852744	2.62905
ILMN_2634338	1110002B05Rik	Mus musculus RIKEN cDNA 1110002B05 gene (1110002B05Rik), mRNA.	ILMN_213166	104725	114145570	GACCCTGTATACGCTCAAGAGTTAATTTGATGTTGTAACAGGCGTTGTGA	membrane [goid 16020] [evidence IEA]			12	0.364346	9.78572	6.88224	0.00866126	2.56634
ILMN_2718431	Itih4	Mus musculus inter alpha-trypsin inhibitor, heavy chain 4 (Itih4), mRNA.	ILMN_212489	16427	142382967	CACCTTATGCCAACAGGGACGCCTGTGAGGCCGAGACCTTGATGGGAAGA	plasma membrane [goid 5886] [evidence IDA]; cytoplasm [goid 5737] [evidence IDA]	hyaluronan metabolism [goid 30212] [evidence IEA]	hyaluronic acid binding [goid 5540] [evidence IDA]; serine-type endopeptidase inhibitor activity [goid 4867] [evidence IEA]; calcium ion binding [goid 5509] [evidence IDA]	14	-0.34404	14.6159	-6.87479	0.00866126	2.55749
ILMN_1243558	Mettl3	Mus musculus methyltransferase-like 3 (Mettl3), mRNA.	ILMN_219083	56335	77627972	GCGTTCAGAGCCATGGGCTACAGGCCACACCTTAAGAGGACTGTTTACGC	nucleus [goid 5634] [evidence ISS]	RNA methylation [goid 1510] [evidence ISS]; nucleobase, nucleoside, nucleotide and nucleic acid metabolism [goid 6139] [evidence IEA]	mRNA (2'-O-methyladenosine-N6-)-methyltransferase activity [goid 16422] [evidence ISS]; transferase activity [goid 16740] [evidence IEA]; methyltransferase activity [goid 8168] [evidence IEA]; RNA binding [goid 3723] [evidence IEA]	14	-0.326877	8.712	-6.86096	0.00866126	2.54104
ILMN_2486783	Ube2d3	Mus musculus ubiquitin-conjugating enzyme E2D 3 (UBC4/5 homolog, yeast) (Ube2d3), mRNA.	ILMN_187391	66105	31541793	GTATTCTTAAGACACTGATCATGCTGTGTTCGTGATTTGGGGGGTGGGTA		proteasomal ubiquitin-dependent protein catabolism [goid 43161] [evidence IDA]; protein modification [goid 6464] [evidence IEA]	ligase activity [goid 16874] [evidence IEA]	3	0.343683	8.68359	6.86759	0.00866126	2.54894
ILMN_2711642	LOC640972	PREDICTED: Mus musculus similar to cyclin-dependent kinase 2-interacting protein (LOC640972), mRNA.	ILMN_225473	640972	94411025	ATGACCAGGGCAACTGTAAATGGGAGTGGGCTCCTTGGAGTTAGAACTAC					-0.209567	8.6763	-6.82247	0.00876048	2.49513
ILMN_2777668	Nte		ILMN_224272		7657400	GGGGAGCTCACACTATTATTCCCACTGCTGCTATACTTCAACACTCCCTG				8	-0.234177	7.61305	-6.82108	0.00876048	2.49347
ILMN_2473374	Zdhhc9	Mus musculus zinc finger, DHHC domain containing 9 (Zdhhc9), mRNA. XM_921756 XM_921763	ILMN_190798	208884	146149169	CTGGATGACTTACGGGGACAGGGAGGGGTGCAAACCACGACTTTTAATCT	membrane [goid 16020] [evidence IEA]; integral to membrane [goid 16021] [evidence IEA]; endoplasmic reticulum [goid 5783] [evidence IEA]		zinc ion binding [goid 8270] [evidence IEA]; metal ion binding [goid 46872] [evidence IEA]; acyltransferase activity [goid 8415] [evidence IEA]; transferase activity [goid 16740] [evidence IEA]	X	0.244258	10.0156	6.81972	0.00876048	2.49185
ILMN_2650751	Pex14	Mus musculus peroxisomal biogenesis factor 14 (Pex14), mRNA.	ILMN_214685	56273	133891785	CAGCCATGTCTGACCTTCCCACTGAGAAACACATGTTCATTTATGTGATC	membrane [goid 16020] [evidence IEA]; peroxisome [goid 5777] [evidence IEA]	protein targeting [goid 6605] [evidence IEA]; transport [goid 6810] [evidence IEA]; protein transport [goid 15031] [evidence IEA]		4	-0.29915	10.0311	-6.8283	0.00876048	2.5021
ILMN_1238358	D12Ertd553e	Mus musculus DNA segment, Chr 12, ERATO Doi 553, expressed (D12Ertd553e), mRNA.	ILMN_244672	76820	34328512	GGTTGCACATCAGAAGGGGCTTTGAAGCGCTTGTATGTTGTTTGCCGGAG				12	0.26304	8.48077	6.80787	0.00880452	2.47766
ILMN_1231201	Pja1	Mus musculus praja1, RING-H2 motif containing (Pja1), transcript variant 1, mRNA.	ILMN_314659	18744	133506755	TTGTTGCATGTCATGGGTTAATGTTCCTGTATTTGCAGTGGTGTAAAAGC		ubiquitin cycle [goid 6512] [evidence IEA]; protein catabolism [goid 30163] [evidence IDA]	zinc ion binding [goid 8270] [evidence IEA]; metal ion binding [goid 46872] [evidence IEA]; ligase activity [goid 16874] [evidence IEA]; ubiquitin-protein ligase activity [goid 4842] [evidence IDA]; protein binding [goid 5515] [evidence IPI]	X	0.292945	10.7663	6.79995	0.00880697	2.46817
ILMN_2702704	Ndufv1	Mus musculus NADH dehydrogenase (ubiquinone) flavoprotein 1 (Ndufv1), mRNA.	ILMN_218979	17995	118130958	CGTGAGTCCACACCCTAGCCTGACAATTTCTCATCCCTTTGGGAAACTGG	mitochondrion [goid 5739] [evidence IDA]; mitochondrial inner membrane [goid 5743] [evidence IDA]	electron transport [goid 6118] [evidence IEA]	4 iron, 4 sulfur cluster binding [goid 51539] [evidence IEA]; metal ion binding [goid 46872] [evidence IEA]; NAD binding [goid 51287] [evidence IEA]; iron ion binding [goid 5506] [evidence IEA]; oxidoreductase activity, acting on NADH or NADPH [goid 16651] [evidence IEA]; FMN binding [goid 10181] [evidence IEA]	19	-0.342721	12.5175	-6.79206	0.00880998	2.45871
ILMN_2605004	Ndufb9	Mus musculus NADH dehydrogenase (ubiquinone) 1 beta subcomplex, 9 (Ndufb9), mRNA.	ILMN_210376	66218	142349573	TGTATCCTGATTACTTTTCCAAGAGAGAGCAGTGGAAGAAGCTGAGGATG	mitochondrion [goid 5739] [evidence IDA]; mitochondrial inner membrane [goid 5743] [evidence IDA]			15	0.243546	9.27031	6.7773	0.0088888	2.44099
ILMN_1247066	Caprin1	Mus musculus cell cycle associated protein 1 (Caprin1), mRNA.	ILMN_255898	53872	42558247	ATGGATGGATAATCATAACACTTTTGGTCACATGTTTTCTCCTGCAGCCT	membrane [goid 16020] [evidence IEA]		GPI anchor binding [goid 48503] [evidence IEA]	2	0.431583	10.4067	6.76416	0.00895148	2.42518
ILMN_1225361	Snrpd1	Mus musculus small nuclear ribonucleoprotein D1 (Snrpd1), mRNA.	ILMN_210878	20641	145966689	CGCTTTTCCGGCCATTCATAACCCCAGTCCGTGGATCTCTGGAGCCTGAA	ribonucleoprotein complex [goid 30529] [evidence IEA]; nucleus [goid 5634] [evidence IDA]; spliceosome complex [goid 5681] [evidence IEA]; cytoplasm [goid 5737] [evidence IDA]	mRNA metabolism [goid 16071] [evidence IEA]; nuclear mRNA splicing, via spliceosome [goid 398] [evidence IEA]		18	-0.291607	8.98394	-6.754	0.00895994	2.41294
ILMN_1235933	Utx		ILMN_203421			GTGAGTACATTAGATCAGTTGGGAGGCAGTAGTGTTTGCTCTGCTACCTG				X	0.243676	7.12701	6.74871	0.00895994	2.40656
ILMN_1377918	LOC100048105	PREDICTED: Mus musculus similar to Ubc protein, transcript variant 1 (LOC100048105), mRNA.	ILMN_319230	100048105	149254468	GGACGTCGAGCCCAGTGTTACCACCAAGAAGGTCAAACAGGAAGACAGAC					0.452538	13.0515	6.69349	0.00900236	2.33974
ILMN_2601063	Gnpda1	Mus musculus glucosamine-6-phosphate deaminase 1 (Gnpda1), mRNA.	ILMN_226523	26384	6754029	GGCGGCCAAGTATATTAGGAACCGTATCATCCAGTTTAACCCAGGGCCTG		N-acetylglucosamine metabolism [goid 6044] [evidence IEA]; glucosamine metabolism [goid 6041] [evidence ISS]; acrosome reaction [goid 7340] [evidence TAS]; carbohydrate metabolism [goid 5975] [evidence IEA]; fructose 6-phosphate metabolism [goid 6002] [evidence ISS]	hydrolase activity [goid 16787] [evidence IEA]; glucosamine-6-phosphate deaminase activity [goid 4342] [evidence ISS]	18	-0.271384	7.65396	-6.71875	0.00900236	2.37036
ILMN_2743551	Brms1	Mus musculus breast cancer metastasis-suppressor 1 (Brms1), mRNA.	ILMN_222021	107392	19527391	GAGAGGACGGCTTCCCAGGCTTTCTCAGGGCTATTCCTGGTGTCTGCCTC		cellular physiological process [goid 50875] [evidence IDA]; cell cycle [goid 7049] [evidence IEA]		19	-0.332529	9.78292	-6.71298	0.00900236	2.36338
ILMN_1243395	Eif4h	Mus musculus eukaryotic translation initiation factor 4H (Eif4h), mRNA.	ILMN_191555	22384	15808987	ATGCGGAAAAGACAGGCCCGTCCATCCACATTGCTGGGCACCCAGCTGAC		protein biosynthesis [goid 6412] [evidence IEA]	RNA binding [goid 3723] [evidence IEA]; nucleic acid binding [goid 3676] [evidence IEA]; translation initiation factor activity [goid 3743] [evidence IEA]; nucleotide binding [goid 166] [evidence IEA]	5	-0.310866	12.0311	-6.70997	0.00900236	2.35973
ILMN_1242531	March8	Mus musculus membrane-associated ring finger (C3HC4) 8 (March8), mRNA.	ILMN_218168	71779	133892872	GCTGCAGCTCAAGGAAAGCCCAAAGCATAGGGAGAGAAAAGGCACTTGTC			zinc ion binding [goid 8270] [evidence IEA]; metal ion binding [goid 46872] [evidence IEA]; protein binding [goid 5515] [evidence IEA]	6	0.314609	7.92031	6.70181	0.00900236	2.34983
ILMN_2642537	Bola2	Mus musculus bolA-like 2 (E. coli) (Bola2), mRNA.	ILMN_213943	66162	141802303	CCGGGCTGTGGTTATGGAACTCAGCGCCGATTACCTCCGCGAGAAGCTGC			transcription regulator activity [goid 30528] [evidence IEA]	7	-0.280375	9.23153	-6.69858	0.00900236	2.34592
ILMN_2710068	EG624124	PREDICTED: Mus musculus predicted gene, EG624124, transcript variant 1 (EG624124), mRNA.	ILMN_250912	624124	94408441	GGGTAAGAGGATCCGTGTGAAACTGGATGGCAGCCGGCTCATAAAAGTTC				X	-0.252992	13.2673	-6.72118	0.00900236	2.3733
ILMN_2599719	Slc44a2	Mus musculus solute carrier family 44, member 2 (Slc44a2), mRNA.	ILMN_209839	68682	118130134	GCCCAGCCCTGTGCTTATGTAATTGCATTCCGGCCAGTTAATAAAGTGCC	membrane [goid 16020] [evidence IEA]	transport [goid 6810] [evidence IEA]		9	0.212689	8.43076	6.68889	0.00900236	2.33415
ILMN_2655105	0610030E20Rik	PREDICTED: Mus musculus RIKEN cDNA 0610030E20 gene, transcript variant 6 (0610030E20Rik), mRNA.	ILMN_231632	68364	94377644	TGAGGTCGTTTGTCAGGCCCCTTCATGTTTCTGCTTTCTTCCACTCATCT				6	-0.277085	8.30607	-6.53582	0.00912886	2.14652
ILMN_1233113	9930039L23Rik		ILMN_205323			GATGTTGCTGTGTTGAAAGGGTGTGCATAGCACTGTGTCCTCGGGAAGGG				1	0.237919	9.53261	6.5786	0.00912886	2.19931
ILMN_1246340	9330185J12Rik		ILMN_185043			TCACTAACGGTCAAATGGGACAAGCACTACACAACTAACCCCTATTGGGG				5	0.302729	8.67419	6.54153	0.00912886	2.15358
ILMN_1249386	Erdr1	Mus musculus erythroid differentiation regulator 1 (Erdr1), mRNA.	ILMN_221931	170942	19111169	TCACCCGCCGTGGTCAAGATGTATGTGCCACCGACCCTCGCCCCGCTGGA			molecular_function [goid 3674] [evidence ND ]	*	0.866302	8.51345	6.64482	0.00912886	2.28048
ILMN_1248824	C230082I21Rik		ILMN_188042			GTGTTGAATATGTTGGACTCTGCCATAGACTCCTTGTTTGGCTGCTGCAC				2	-0.247086	8.95975	-6.56164	0.00912886	2.17841
ILMN_1259737	Dcun1d4	Mus musculus DCN1, defective in cullin neddylation 1, domain containing 4 (S. cerevisiae) (Dcun1d4), mRNA.	ILMN_208729	100737	146198790	GCCATGGTAGCCTTTGGCGTGCCCCTTTTGAAGCATGAACTCTTGTGTTC				5	-0.372282	8.66851	-6.5565	0.00912886	2.17208
ILMN_1225654	LOC100046775	PREDICTED: Mus musculus similar to CMP-sialic acid transporter (LOC100046775), mRNA.	ILMN_313813	100046775	149252230	GAAGACTGAGAACTCTAGTGATGCATTTGTGCCATTTACTGTCTGGTTCC					0.352557	10.3034	6.6205	0.00912886	2.25075
ILMN_2763079	Glud1		ILMN_223365		34328124	GAGTGTCCCAGAAAAAAAGACTTGGGCTCCCTGTTTGGAGTCTGGCAGGC				14	0.451968	13.1923	6.55234	0.00912886	2.16694
ILMN_2522023	Tusc2	Mus musculus tumor suppressor candidate 2 (Tusc2), mRNA.	ILMN_196144	80385	146135058	TCACCCTTCCTGCCTACCTACCACATGCTCCCGCTCTTAAGCTGGACACT			molecular_function [goid 3674] [evidence ND ]	9	-0.277896	8.10078	-6.52876	0.00912886	2.13779
ILMN_1250203	Rem1		ILMN_195033		32129238	CCTGCAGAGGCCTAGTACCTGAGGCTGGCCTGTAATATCTCCACACACGC				2	0.177856	7.12245	6.52609	0.00912886	2.13448
ILMN_1236796	Smn1	Mus musculus survival motor neuron 1 (Smn1), mRNA.	ILMN_217883	20595	145386573	ACCGACCAGTGGAGTGTGCGTGTCGGAAGGCAGTCTACCCAGTCGTGACT	nucleus [goid 5634] [evidence IDA]; cytoplasm [goid 5737] [evidence IDA]	spliceosome assembly [goid 245] [evidence IEA]; mRNA processing [goid 6397] [evidence IEA]	RNA binding [goid 3723] [evidence IEA]; nucleic acid binding [goid 3676] [evidence IEA]	13	-0.308375	8.98151	-6.526	0.00912886	2.13437
ILMN_1220234	Serpina1e	Mus musculus serine (or cysteine) peptidase inhibitor, clade A, member 1e (Serpina1e), mRNA.	ILMN_215152	20704	76881810	TTACAAGGCGGTTTTTTGTCTATGCCCCCTATCTTGCACTTCAACCGCCC			serine-type endopeptidase inhibitor activity [goid 4867] [evidence IEA]; peptidase activity [goid 8233] [evidence IEA]; endopeptidase inhibitor activity [goid 4866] [evidence IEA]	12	-0.522184	9.03116	-6.62164	0.00912886	2.25214
ILMN_2766720	Coq6	Mus musculus coenzyme Q6 homolog (yeast) (Coq6), mRNA.	ILMN_211735	217707	142347915	GGCCTTTGCGAGCAAATGAGTGCTTCTCTTCTGGAGACCGTGATGACAAA		metabolism [goid 8152] [evidence IEA]; aromatic compound metabolism [goid 6725] [evidence IEA]; ubiquinone biosynthesis [goid 6744] [evidence IEA]; electron transport [goid 6118] [evidence IEA]	oxidoreductase activity [goid 16491] [evidence IEA]; ubiquinone biosynthesis monooxygenase activity [goid 15997] [evidence IEA]; monooxygenase activity [goid 4497] [evidence IEA]; FAD binding [goid 50660] [evidence IEA]	12	-0.236476	9.75968	-6.62155	0.00912886	2.25203
ILMN_2619983	Sdc2	Mus musculus syndecan 2 (Sdc2), mRNA.	ILMN_211837	15529	118130837	AGCTGCACAATGCCCCTCAATTACGGAGGCTGAGAATGTAGTGGGTATAC	membrane [goid 16020] [evidence IEA]; integral to membrane [goid 16021] [evidence IEA]		cytoskeletal protein binding [goid 8092] [evidence IEA]	15	0.307504	11.0714	6.54825	0.00912886	2.16188
ILMN_2670271	Rshl2a	Mus musculus radial spokehead-like 2A (Rshl2a), mRNA.	ILMN_216367	66832	141803214	GAAGAGGGGGGACACCTTATGGCAGAGTGACCAAGAGCCAGAGAGCAGCT	membrane [goid 16020] [evidence IEA]; proton-transporting two-sector ATPase complex [goid 16469] [evidence IEA]	ATP synthesis coupled proton transport [goid 15986] [evidence IEA]	hydrogen-transporting ATP synthase activity, rotational mechanism [goid 46933] [evidence IEA]; hydrogen-transporting ATPase activity, rotational mechanism [goid 46961] [evidence IEA]	17	-0.274597	8.89785	-6.65566	0.00912886	2.29371
ILMN_2650911	Atp6v0e	Mus musculus ATPase, H+ transporting, lysosomal V0 subunit E (Atp6v0e), mRNA.	ILMN_214699	11974	50659078	GCACATCAGACCTTCCTCCATAGCCCACTTCGGGCGTTACCTGCCTTACA	membrane [goid 16020] [evidence ISS]; proton-transporting two-sector ATPase complex [goid 16469] [evidence IEA]	ATP hydrolysis coupled proton transport [goid 15991] [evidence ISS]; ATP synthesis coupled proton transport [goid 15986] [evidence IEA]	hydrogen-transporting ATP synthase activity, rotational mechanism [goid 46933] [evidence IEA]; hydrogen-transporting ATPase activity, rotational mechanism [goid 46961] [evidence IEA]	17	-0.317069	10.2949	-6.60315	0.00912886	2.22948
ILMN_2703748	Luc7l	Mus musculus Luc7 homolog (S. cerevisiae)-like (Luc7l), transcript variant 1, mRNA.	ILMN_219060	66978	114158673	GGGCAGTGAGCTCTCTCACATGGCTCCGCTTTGCTGGGCTTTACCTACTT	nucleus [goid 5634] [evidence IDA]	negative regulation of striated muscle development [goid 45843] [evidence IDA]	zinc ion binding [goid 8270] [evidence IEA]; metal ion binding [goid 46872] [evidence IEA]	17	-0.359284	8.67588	-6.57192	0.00912886	2.19108
ILMN_2648170	Pdcd2	Mus musculus programmed cell death 2 (Pdcd2), mRNA.	ILMN_214455	18567	120407032	CTGTTGAACCACCTGAAGGCAGACAGACTCGGCAGAAGCATCGACTGGGG	nucleus [goid 5634] [evidence IEA]; cytoplasm [goid 5737] [evidence IEA]	apoptosis [goid 6915] [evidence IEA]	zinc ion binding [goid 8270] [evidence IEA]; metal ion binding [goid 46872] [evidence IEA]; DNA binding [goid 3677] [evidence IEA]	17	-0.37883	10.1561	-6.54615	0.00912886	2.15929
ILMN_2771331	Hao1	Mus musculus hydroxyacid oxidase 1, liver (Hao1), mRNA.	ILMN_252320	15112	133893166	CGTCTGAATATGTCTGGATGTTTTGTGGCACTCATTGCATTTGAAAGGGA	peroxisome [goid 5777] [evidence IEA]	electron transport [goid 6118] [evidence IEA]; oxidative photosynthetic carbon pathway [goid 9854] [evidence IEA]	oxidoreductase activity [goid 16491] [evidence IEA]; (S)-2-hydroxy-acid oxidase activity [goid 3973] [evidence IEA]; FMN binding [goid 10181] [evidence IEA]	2	0.322328	11.608	6.55138	0.00912886	2.16576
ILMN_2728729	Sdc4	Mus musculus syndecan 4 (Sdc4), mRNA.	ILMN_220929	20971	118130129	GAAGTCATTCCTCGGTTGCACTAGCCACACAAAATGCTCAGTCACCATCC	membrane [goid 16020] [evidence IEA]; cell surface [goid 9986] [evidence IDA]		cytoskeletal protein binding [goid 8092] [evidence IEA]	2	0.532388	11.7288	6.59451	0.00912886	2.21886
ILMN_2511768	Ttc17	Mus musculus tetratricopeptide repeat domain 17 (Ttc17), mRNA.	ILMN_195014	74569	124430550	CCCATACAGTGCCCTCATCTTTGGTCCCTGGAGAATCAAAAACTCCAACA			binding [goid 5488] [evidence IEA]	2	-0.194303	8.71904	-6.5888	0.00912886	2.21185
ILMN_2726585	Nfib	Mus musculus nuclear factor I/B (Nfib), mRNA.	ILMN_220767	18028	31982160	GCTCTATGGAAGAAATGCCTCTATGTGGGTAAAGGGTTACCTCTGCATGC	intracellular [goid 5622] [evidence IEA]; nucleus [goid 5634] [evidence IEA]	regulation of transcription, DNA-dependent [goid 6355] [evidence IEA]; forebrain development [goid 30900] [evidence IMP]; DNA replication [goid 6260] [evidence IEA]; negative regulation of cell proliferation [goid 8285] [evidence IMP]; transcription [goid 6350] [evidence IEA]; lung development [goid 30324] [evidence IMP]; hindbrain development [goid 30902] [evidence IMP]	DNA binding [goid 3677] [evidence IEA]; transcription factor activity [goid 3700] [evidence IEA]	4	0.371855	9.52801	6.62788	0.00912886	2.25978
ILMN_2606017	Rnf181	Mus musculus ring finger protein 181 (Rnf181), mRNA.	ILMN_210478	66510	47059205	CCCTCTGTGCCGCCATGAGCTGCCCACTGATGATGACAGCTATGAAGAGC			zinc ion binding [goid 8270] [evidence IEA]; metal ion binding [goid 46872] [evidence IEA]; protein binding [goid 5515] [evidence IEA]	6	-0.269209	8.39955	-6.65744	0.00912886	2.29588
ILMN_2534332	EG243642	PREDICTED: Mus musculus predicted gene, EG243642 (EG243642), mRNA.	ILMN_242248	243642	149255334	GGCTACTGGGGGAACAAGATTGGCAAGCCCCACACTGTTCCATGCAAGGT				6	0.345334	12.929	6.60415	0.00912886	2.23071
ILMN_1233008	Dhx30	Mus musculus DEAH (Asp-Glu-Ala-His) box polypeptide 30 (Dhx30), mRNA.	ILMN_212148	72831	19111155	GAGCCTCTCTTCCGCTGGGGCTATGTACAGAGTGCAAATGTTTATTTAAA	intracellular [goid 5622] [evidence IEA]		ATP-dependent helicase activity [goid 8026] [evidence IEA]; hydrolase activity [goid 16787] [evidence IEA]; RNA binding [goid 3723] [evidence IEA]; nucleotide binding [goid 166] [evidence IEA]; helicase activity [goid 4386] [evidence IEA]; ATP binding [goid 5524] [evidence IEA]; nucleic acid binding [goid 3676] [evidence IEA]; double-stranded RNA binding [goid 3725] [evidence IEA]	9	-0.35404	10.0426	-6.63311	0.00912886	2.26617
ILMN_1249235	LOC668387	PREDICTED: Mus musculus similar to ribosomal protein S6 (LOC668387), misc RNA.	ILMN_325879		149272077	GAGAACTGGAGAGAGGAAGTGCAAGTCTGTTCGTGGATGCAATGTGGACG					0.339261	10.7814	6.51951	0.00914073	2.12633
ILMN_2609615	Rbm8a	Mus musculus RNA binding motif protein 8a (Rbm8a), mRNA.	ILMN_210828	60365	13385355	GTATGTCTGTAGCAGCTGGTTTGTTGTTTGTGTAGGTCCCTATGTGACCC	nucleus [goid 5634] [evidence IDA]; cytoplasm [goid 5737] [evidence IEA]	transport [goid 6810] [evidence IEA]; mRNA catabolism, nonsense-mediated decay [goid 184] [evidence IEA]; RNA processing [goid 6396] [evidence IEA]; mRNA processing [goid 6397] [evidence IEA]; nuclear mRNA splicing, via spliceosome [goid 398] [evidence IEA]	mRNA binding [goid 3729] [evidence IDA]; RNA binding [goid 3723] [evidence IEA]; nucleotide binding [goid 166] [evidence IEA]; nucleic acid binding [goid 3676] [evidence IEA]	3	-0.251949	8.3184	-6.50858	0.00920482	2.11278
ILMN_1214026	LOC386246		ILMN_200330		38081330	CCTAGGCAAATGGAATGACCTGGAGGGTATCATCCTGAGTGAGGTAACCC					0.509228	8.96779	6.49726	0.00920537	2.09872
ILMN_2618461	LOC100042179	PREDICTED: Mus musculus similar to mitochondria-associated granulocyte macrophage CSF signaling molecule (LOC100042179), mRNA.	ILMN_319248	100042179	149260743	AGATCATTGTGATGGGTGTGCAGGTGGTGGGCAGAGCCTTTGCCAGGGCC				10	-0.44094	9.09303	-6.50149	0.00920537	2.10397
ILMN_2623764	Gcgr	Mus musculus glucagon receptor (Gcgr), mRNA.	ILMN_212188	14527	6679964	TTGGGAGGCCGGGGATGAGCAGCACACTCAGCAGGTGGAGCGCTAGTGCA	membrane [goid 16020] [evidence IEA]; integral to membrane [goid 16021] [evidence IEA]	G-protein coupled receptor protein signaling pathway [goid 7186] [evidence IEA]; signal transduction [goid 7165] [evidence IEA]	receptor activity [goid 4872] [evidence IEA]; signal transducer activity [goid 4871] [evidence IEA]; G-protein coupled receptor activity [goid 4930] [evidence IEA]	11	-0.264591	7.752	-6.49252	0.00920537	2.09282
ILMN_1250771	2010316F05Rik	Mus musculus RIKEN cDNA 2010316F05 gene (2010316F05Rik), mRNA.	ILMN_216360	67939	142353003	GGCTGTGCCACACCTTTGTCACTCTTCTGCGATGATGGAGATGTTAAATT				11	0.234793	8.85583	6.48703	0.00920802	2.086
ILMN_2749037	Ndg2	Mus musculus Nur77 downstream gene 2 (Ndg2), mRNA.	ILMN_222397	103172	34013513	GGAAGGATCGTTCTCACCCCGCAGACTAACAGGAGACATAATTATTCAAT	mitochondrion [goid 5739] [evidence IDA]			10	-0.320898	14.2587	-6.4525	0.00955832	2.04296
ILMN_1216130	Wbp4	Mus musculus WW domain binding protein 4 (Wbp4), mRNA.	ILMN_189609	22380	124286863	GTCCTTTCCAAGCTCCTGTGCTTTGAATACTGTAGTGCTGCATTTTACAT	spliceosome complex [goid 5681] [evidence IDA]	mRNA processing [goid 6397] [evidence IEA]; nuclear mRNA splicing, via spliceosome [goid 398] [evidence IEA]	zinc ion binding [goid 8270] [evidence IEA]; metal ion binding [goid 46872] [evidence IEA]; protein binding [goid 5515] [evidence IPI]	14	-0.255387	8.89236	-6.4465	0.00956844	2.03546
ILMN_2495500	1110001N06Rik		ILMN_187657		21362284	GGCCTCTCTGGATACTATTTAAGACGTTCTTGTGGGCTCACCACTGAAGC				18	0.224182	8.0281	6.3948	0.00965166	1.97063
ILMN_2775381	Tde2		ILMN_224133		9790268	CCAGCCTTACTCTGTGTTAATACTGCTTCACAATTCTGAATGGCTGTGTT				10	0.328957	11.5902	6.41676	0.00965166	1.99821
ILMN_1251761	Phf5a	Mus musculus PHD finger protein 5A (Phf5a), mRNA.	ILMN_212176	68479	141802545	TTGCAGGTGGTGCTGGGCTCGTGTTATTTTCCTTGTAAGTTGGAAGTTTC	snRNP U2 [goid 5686] [evidence ISS]; nuclear matrix [goid 16363] [evidence IDA]; nucleus [goid 5634] [evidence IEA]; nucleolus [goid 5730] [evidence IDA]; spliceosome complex [goid 5681] [evidence IEA]	positive regulation of transcription, DNA-dependent [goid 45893] [evidence ISS]; transcription [goid 6350] [evidence IEA]; regulation of transcription, DNA-dependent [goid 6355] [evidence IEA]; mRNA processing [goid 6397] [evidence IEA]; nuclear mRNA splicing, via spliceosome [goid 398] [evidence ISS]	molecular_function [goid 3674] [evidence IEA]; transcription factor activity [goid 3700] [evidence ISS]; DNA binding [goid 3677] [evidence IEA]	15	-0.27209	11.3902	-6.4024	0.00965166	1.98018
ILMN_1235336	0610037L13Rik	Mus musculus RIKEN cDNA 0610037L13 gene (0610037L13Rik), mRNA.	ILMN_210991	74098	118130504	AATCGCACTGCAGCTCAAAGCCACGCTGGAGAACGTCACGAACCTTCGGC				4	-0.273695	9.13711	-6.41804	0.00965166	1.99982
ILMN_1232686	Cryz	Mus musculus crystallin, zeta (Cryz), mRNA.	ILMN_212113	12972	33859529	AAGCCTCTGGAAAGCTTCGGCAAAAATGAGCAATACTTGGGAGACCTCCC	cytoplasm [goid 5737] [evidence IEA]	sensory organ development [goid 7423] [evidence IEA]	zinc ion binding [goid 8270] [evidence IEA]; oxidoreductase activity [goid 16491] [evidence IEA]; NADPH:quinone reductase activity [goid 3960] [evidence IEA]; structural constituent of eye lens [goid 5212] [evidence IEA]	3	0.173848	7.43293	6.41531	0.00965166	1.99639
ILMN_1216664	Clec4n	Mus musculus C-type lectin domain family 4, member n (Clec4n), mRNA.	ILMN_222443	56620	9910157	GAGGCCGTTCTTTTCCTAGCCACTATTCTTTACTCAAACAGAATGAGCCC	membrane [goid 16020] [evidence IEA]	immune response [goid 6955] [evidence IEA]		6	0.276481	7.38002	6.39836	0.00965166	1.9751
ILMN_1228469	Apoc1	Mus musculus apolipoprotein C-I (Apoc1), mRNA.	ILMN_208882	11812	141802164	GCCCAGGCGGCCCCGGATTTGTCCGGAACATTGGAGAGCATACCGGATAA	extracellular region [goid 5576] [evidence IEA]	lipoprotein metabolism [goid 42157] [evidence IEA]; transport [goid 6810] [evidence IEA]; lipid transport [goid 6869] [evidence IEA]	lipid transporter activity [goid 5319] [evidence IEA]	7	-0.534902	14.9688	-6.40777	0.00965166	1.98693
ILMN_2709708	Fbxo46	Mus musculus F-box protein 46 (Fbxo46), mRNA.	ILMN_219501	243867	31342111	TGTGGCTCCGGGAGCGTCTCGTGTGTGGCGTCTGACCAATTTTGAATTGG		ubiquitin cycle [goid 6512] [evidence IEA]		7	-0.243199	8.65936	-6.40166	0.00965166	1.97925
ILMN_2631514	BC017612	Mus musculus cDNA sequence BC017612 (BC017612), mRNA.	ILMN_234140	170748	113865950	GCCGTCACCGAGTGAGCACGTCCATTCTGCTTTCCTCTGCAGAGATGTCC				9	-0.298297	7.96675	-6.39539	0.00965166	1.97137
ILMN_1237771	A230055O06Rik		ILMN_203783			TCCCTGGACCATCACAGACCATCACTCCTTAGTGTGCTGCGGGTTCCACA				11	-0.245278	9.16403	-6.36458	0.00984861	1.93256
ILMN_2717460	Ndufb7	Mus musculus NADH dehydrogenase (ubiquinone) 1 beta subcomplex, 7 (Ndufb7), mRNA.	ILMN_220088	66916	146135003	CGGCTACTAAAGAAGGGTAAGGCAGAGTAGCCATGGGGGCGCACCTGACC	mitochondrion [goid 5739] [evidence IEA]; mitochondrial inner membrane [goid 5743] [evidence IDA]	electron transport [goid 6118] [evidence IEA]	oxidoreductase activity [goid 16491] [evidence IEA]; NADH dehydrogenase (ubiquinone) activity [goid 8137] [evidence IEA]; NADH dehydrogenase activity [goid 3954] [evidence IEA]	8	-0.261056	8.56034	-6.3507	0.00984861	1.91502
ILMN_2747897	Ndufs3	Mus musculus NADH dehydrogenase (ubiquinone) Fe-S protein 3 (Ndufs3), mRNA.	ILMN_257205	68349	141801183	CTAGGATTCGTGTGAAGACCTATGCAGATGAGCTGACACCCATTGACTCT	mitochondrion [goid 5739] [evidence IDA]; mitochondrial inner membrane [goid 5743] [evidence IDA]	electron transport [goid 6118] [evidence IEA]	oxidoreductase activity, acting on NADH or NADPH [goid 16651] [evidence IEA]	2	-0.281218	11.7971	-6.37282	0.00984861	1.94295
ILMN_2685275	Tmem109	Mus musculus transmembrane protein 109 (Tmem109), mRNA.	ILMN_217596	68539	19527377	TTGATGTGGAATCATGGCTGCAGTGATATGTTTTTATCAGCGCTTGGTGG	membrane [goid 16020] [evidence IEA]			19	0.245305	10.0385	6.34602	0.00984861	1.9091
ILMN_2624782	Eif2a	Mus musculus eukaryotic translation initiation factor 2a (Eif2a), mRNA.	ILMN_241081	229317	54020675	AAGCCCATGGTGTTCATGGAATTGCCATATGCCCACTGTTAACATCAGTC	eukaryotic translation initiation factor 2 complex [goid 5850] [evidence ISS]; cytoplasm [goid 5737] [evidence ISS]	ribosome assembly [goid 42255] [evidence ISS]; regulation of protein biosynthesis [goid 6417] [evidence ISS]; protein biosynthesis [goid 6412] [evidence IDA]	translation initiation factor activity [goid 3743] [evidence ISS]; tRNA binding [goid 49] [evidence ISS]; ribosome binding [goid 43022] [evidence ISS]	3	-0.285898	10.6919	-6.36643	0.00984861	1.93489
ILMN_2737994	Hmgcl	Mus musculus 3-hydroxy-3-methylglutaryl-Coenzyme A lyase (Hmgcl), mRNA.	ILMN_219195	15356	6680232	CGGTGCTGTGTCTGAGCTCTTCACCCGGAAGAACGCGAACTGCTCTATAG	mitochondrion [goid 5739] [evidence IDA]; mitochondrial inner membrane [goid 5743] [evidence IDA]		lyase activity [goid 16829] [evidence IEA]; hydroxymethylglutaryl-CoA lyase activity [goid 4419] [evidence IEA]; catalytic activity [goid 3824] [evidence IEA]	4	-0.283611	10.8534	-6.34843	0.00984861	1.91215
ILMN_1220409	Cetn2	Mus musculus centrin 2 (Cetn2), mRNA.	ILMN_222361	26370	142368991	AGACTGGGAAAATATCATTCAAGAATCTTAAGCGCGTGGCCAAGGAGCTG	centriole [goid 5814] [evidence IDA]	mitosis [goid 7067] [evidence IEA]; cell cycle [goid 7049] [evidence IEA]; cell division [goid 51301] [evidence IEA]	calcium ion binding [goid 5509] [evidence TAS]; protein binding [goid 5515] [evidence ISS]	X	0.225473	7.37329	6.35073	0.00984861	1.91506
ILMN_2431257	2510022D24Rik	PREDICTED: Mus musculus RIKEN cDNA 2510022D24 gene (2510022D24Rik), mRNA.	ILMN_260510	66567	94419917	ACGGCCTTCCACGAGGAGACGCGCTTGACGTTCTCGCCCCTTTCAGAGGA					0.271729	7.41642	6.32632	0.00988088	1.88416
ILMN_2747959	Dcn	Mus musculus decorin (Dcn), mRNA.	ILMN_209495	13179	145966821	GTGCGTTCTGCCATTCAACTTGGAAACTACAAGTAACCCTCAGACGGCCT	extracellular matrix (sensu Metazoa) [goid 5578] [evidence IEA]		transferase activity [goid 16740] [evidence IEA]	10	-0.296107	12.5095	-6.33295	0.00988088	1.89256
ILMN_2713538	Bmp1	Mus musculus bone morphogenetic protein 1 (Bmp1), mRNA.	ILMN_217705	12153	42734446	GCTTCCACCTGCGGTACACAAGCACCAAGTTCCAGGACACACTCCACAGC	extracellular space [goid 5615] [evidence IEA]	cartilage development [goid 51216] [evidence IEA]; ossification [goid 1503] [evidence IEA]; cell differentiation [goid 30154] [evidence IEA]; development [goid 7275] [evidence IEA]	cytokine activity [goid 5125] [evidence IEA]; hydrolase activity [goid 16787] [evidence IEA]; metallopeptidase activity [goid 8237] [evidence IEA]; procollagen C-endopeptidase activity [goid 17026] [evidence IEA]; astacin activity [goid 8533] [evidence IEA]; peptidase activity [goid 8233] [evidence IEA]; growth factor activity [goid 8083] [evidence IEA]; zinc ion binding [goid 8270] [evidence IEA…	14	0.245355	9.31122	6.32176	0.00988088	1.87837
ILMN_1228630	Psmd4	Mus musculus proteasome (prosome, macropain) 26S subunit, non-ATPase, 4 (Psmd4), mRNA.	ILMN_218193	19185	6679504	GGACTGTAAAGACGGGGTTGGATAGAGGCTTAGATGTGCTCTGCTGCCTT	protein complex [goid 43234] [evidence IEA]; cytosol [goid 5829] [evidence IEA]		molecular_function [goid 3674] [evidence ND ]	3	-0.308043	12.1003	-6.33483	0.00988088	1.89494
ILMN_2695217	2810485I05Rik	Mus musculus RIKEN cDNA 2810485I05 gene (2810485I05Rik), mRNA.	ILMN_218392	72826	118130382	CCAGAGGTACTATGGTGTGCTGTATTGTGCTTTTAGCCTGTTTGCTGCAG				9	0.223157	8.88086	6.31786	0.00988088	1.87343
ILMN_1237197	Nrp1	Mus musculus neuropilin 1 (Nrp1), mRNA.	ILMN_214296	18186	6679133	GCTGGCACTAGGCGTTATTCAGTGGGCCCTTTTGATGGACATGTGACCTG	membrane [goid 16020] [evidence IEA]; plasma membrane [goid 5886] [evidence IC ]	heart development [goid 7507] [evidence IGI]; vascular endothelial growth factor receptor signaling pathway [goid 48010] [evidence IMP]; angiogenesis [goid 1525] [evidence IMP]; cell adhesion [goid 7155] [evidence IEA]; negative regulation of axon extension [goid 30517] [evidence IGI]; cell differentiation [goid 30154] [evidence IEA]; development [goid 7275] [evidence IEA]; axon guidance [goid 74…	semaphorin receptor activity [goid 17154] [evidence IPI]; protein binding [goid 5515] [evidence IPI]; receptor activity [goid 4872] [evidence IEA]	8	0.262206	10.4941	6.31632	0.00988088	1.87147
ILMN_2706120	Ehhadh	Mus musculus enoyl-Coenzyme A, hydratase/3-hydroxyacyl Coenzyme A dehydrogenase (Ehhadh), mRNA.	ILMN_219243	74147	31541814	AAGTGGCATGGACATACAAGTCACACATTTCAGCTGTGTGACGGAACATG	peroxisome [goid 5777] [evidence TAS]; mitochondrion [goid 5739] [evidence IDA]	metabolism [goid 8152] [evidence IEA]; acyl-CoA metabolism [goid 6637] [evidence TAS]; fatty acid beta-oxidation [goid 6635] [evidence TAS]; lipid metabolism [goid 6629] [evidence IEA]; fatty acid metabolism [goid 6631] [evidence IEA]	oxidoreductase activity [goid 16491] [evidence IEA]; enoyl-CoA hydratase activity [goid 4300] [evidence IEA]; lyase activity [goid 16829] [evidence IEA]; 3-hydroxyacyl-CoA dehydrogenase activity [goid 3857] [evidence TAS]; isomerase activity [goid 16853] [evidence IEA]; dodecenoyl-CoA delta-isomerase activity [goid 4165] [evidence IEA]; catalytic activity [goid 3824] [evidence IEA]	16	0.545598	9.89807	6.30808	0.00992967	1.86101
ILMN_2638055	Fasn	Mus musculus fatty acid synthase (Fasn), mRNA.	ILMN_213539	14104	93102408	GGACTGTGTCATTTTTACACCAACCTGGTAAAAATGCTGCTCTTGATGCT		lipid biosynthesis [goid 8610] [evidence IEA]; fatty acid biosynthesis [goid 6633] [evidence IEA]; metabolism [goid 8152] [evidence IEA]; biosynthesis [goid 9058] [evidence IEA]	transferase activity [goid 16740] [evidence IEA]; hydrolase activity [goid 16787] [evidence IEA]; [acyl-carrier protein] S-acetyltransferase activity [goid 4313] [evidence IEA]; phosphopantetheine binding [goid 31177] [evidence IEA]; [acyl-carrier protein] S-malonyltransferase activity [goid 4314] [evidence IEA]; 3-oxoacyl-[acyl-carrier protein] reductase activity [goid 4316] [evidence IEA]; cofa…	11	0.611656	11.8145	6.29683	0.0099617	1.8467
ILMN_2588295	Rarres2	Mus musculus retinoic acid receptor responder (tazarotene induced) 2 (Rarres2), mRNA.	ILMN_209527	71660	142388214	CAGAATTGGGCAGTGGACTATCCGGCCTAGAATTTTACCCTTGGGGTCCA	extracellular region [goid 5576] [evidence IEA]	defense response [goid 6952] [evidence IEA]		6	-0.218839	7.14801	-6.29727	0.0099617	1.84726
ILMN_2717387	Fbxo36	Mus musculus F-box protein 36 (Fbxo36), mRNA.	ILMN_220082	66153	142371227	GAGAAGCTTGCTTAGGGGATGGCTGTTTCCAACAGCGGAGCCACAGTGGT		ubiquitin cycle [goid 6512] [evidence IEA]		1	-0.24157	7.75165	-6.28268	0.0100402	1.82869
ILMN_2418465	Gnai2	Mus musculus guanine nucleotide binding protein, alpha inhibiting 2 (Gnai2), mRNA.	ILMN_256698	14678	142387600	CCATTAACCTAAATGTAGCTCCTTAGCGCTAATCTAGGAACCGCCGCTGC		acetylcholine receptor signaling, muscarinic pathway [goid 7213] [evidence IMP]; cell proliferation [goid 8283] [evidence IPI]; G-protein signaling, adenylate cyclase inhibiting pathway [goid 7193] [evidence ISS]; G-protein coupled receptor protein signaling pathway [goid 7186] [evidence TAS]; signal transduction [goid 7165] [evidence IEA]	GTPase activity [goid 3924] [evidence TAS]; nucleotide binding [goid 166] [evidence IEA]; signal transducer activity [goid 4871] [evidence IEA]; GTP binding [goid 5525] [evidence ISS]; protein binding [goid 5515] [evidence IPI]; guanyl nucleotide binding [goid 19001] [evidence IEA]	9	0.36309	9.84043	6.2788	0.0100402	1.82375
ILMN_2605212	Slc6a8	Mus musculus solute carrier family 6 (neurotransmitter transporter, creatine), member 8 (Slc6a8), mRNA.	ILMN_210397	102857	19527207	CGTGTAGCAGCTTAAACCCACATCTGTGTCCCATCAAGCCTGAAACAGCC		ion transport [goid 6811] [evidence IEA]; sodium ion transport [goid 6814] [evidence IEA]	symporter activity [goid 15293] [evidence IEA]; sodium ion binding [goid 31402] [evidence IEA]; creatine transporter activity [goid 5308] [evidence ISS]	X	0.325033	7.53931	6.27782	0.0100402	1.82249
ILMN_1235058	Glyat		ILMN_190232		31981840	GTAACTGCTCTACTATGCAACCGCTTGCACCAAGCTTTGGAAGTGGAGAC				19	0.226893	7.67214	6.2396	0.0102072	1.77365
ILMN_1226763	9330175B10Rik		ILMN_209537		34996514	GACTTGGGATTTACATCTGCTGCAGGTCTTCAGCATTCAGTACAGTATGC				8	-0.297658	8.13151	-6.23967	0.0102072	1.77374
ILMN_1254191	Lip1		ILMN_214562		11496258	CCCAGCTTCTCCAGGAATAAATATCCTCTCTTCAGTTTCATCAGACCTCA				19	0.43955	10.7984	6.25288	0.0102072	1.79065
ILMN_1250676	LOC382096		ILMN_201231		38090010	ACTTCATCCTAAAGCATGTGGTCTTTGGGAAGGTGAAAGAAGGCATGAAC					0.239078	8.31787	6.23583	0.0102072	1.76882
ILMN_1220632	Psmc5	Mus musculus protease (prosome, macropain) 26S subunit, ATPase 5 (Psmc5), mRNA.	ILMN_214862	19184	7110702	GGCTCATCATACAGACTGTACCTTTATTCGTGTCTCTGGCTCTGAACTGG	nucleus [goid 5634] [evidence ISS]; transcription factor TFIIH complex [goid 5675] [evidence ISS]; protein complex [goid 43234] [evidence IEA]; proteasome complex (sensu Eukaryota) [goid 502] [evidence ISS]; cytosol [goid 5829] [evidence IEA]; cytoplasm [goid 5737] [evidence ISS]	negative regulation of transcription [goid 16481] [evidence IDA]; negative regulation of programmed cell death [goid 43069] [evidence ISS]; protein catabolism [goid 30163] [evidence IEA]; proteasomal ubiquitin-dependent protein catabolism [goid 43161] [evidence ISS]	kinase activity [goid 16301] [evidence IEA]; ATPase activity [goid 16887] [evidence ISS]; hydrolase activity [goid 16787] [evidence IEA]; nucleoside-triphosphatase activity [goid 17111] [evidence IEA]; ATP binding [goid 5524] [evidence IEA]; transcription factor binding [goid 8134] [evidence ISS]; protein binding [goid 5515] [evidence IPI]; receptor binding [goid 5102] [evidence IPI]	11	-0.274073	10.1225	-6.23805	0.0102072	1.77167
ILMN_1249467	Rap2c	Mus musculus RAP2C, member of RAS oncogene family (Rap2c), mRNA.	ILMN_211579	72065	65301470	CTTGTCATTTTGTAAGACGACCCTGCAGTCCACCTGTTTGTAACTTTTTT	membrane [goid 16020] [evidence IEA]; intracellular [goid 5622] [evidence IEA]	small GTPase mediated signal transduction [goid 7264] [evidence IEA]	GTP binding [goid 5525] [evidence IEA]; nucleotide binding [goid 166] [evidence IEA]	X	0.535374	10.198	6.25967	0.0102072	1.79932
ILMN_1255479	Cldn2	Mus musculus claudin 2 (Cldn2), mRNA.	ILMN_216501	12738	47270694	GCTGACCTGGAAGCCATTTCCTTTTAACTAAGTCATCCCCATGCTTGGAG	membrane [goid 16020] [evidence IEA]; integral to membrane [goid 16021] [evidence NAS]; tight junction [goid 5923] [evidence IEA]	calcium-independent cell-cell adhesion [goid 16338] [evidence IDA]	structural molecule activity [goid 5198] [evidence IEA]	X	-0.329412	10.2882	-6.24852	0.0102072	1.78506
ILMN_2678400	C920006C10Rik		ILMN_217037		19526981	GCGATATGTACTGCACATGCTAGGGACACCACCACATGCTAAACAGAAGC				15	0.390352	9.43425	6.22726	0.0102314	1.75783
ILMN_2657946	Ndufa10	Mus musculus NADH dehydrogenase (ubiquinone) 1 alpha subcomplex 10 (Ndufa10), mRNA.	ILMN_245190	67273	13195623	GCCATGGAGATGCCTGCTCTGCCCAACTCTGTGAACTCCAGAGCTTTCCA	mitochondrion [goid 5739] [evidence IDA]	nucleobase, nucleoside, nucleotide and nucleic acid metabolism [goid 6139] [evidence IEA]	oxidoreductase activity [goid 16491] [evidence IEA]; ATP binding [goid 5524] [evidence IEA]; NADH dehydrogenase (ubiquinone) activity [goid 8137] [evidence IEA]; NADH dehydrogenase activity [goid 3954] [evidence IEA]; phosphotransferase activity, alcohol group as acceptor [goid 16773] [evidence IEA]	1	-0.344929	12.0216	-6.22587	0.0102314	1.75604
ILMN_1259400	ENSMUSG00000043795	PREDICTED: Mus musculus predicted gene, ENSMUSG00000043795 (ENSMUSG00000043795), mRNA.	ILMN_312693	677289	149258308	TGACCAACCCTCCAACTCTGCTTCTCACCATCAGCTAAAGGGACCAGTCC				7	0.218595	7.05902	6.21911	0.0102678	1.74737
ILMN_1229034	EG625917	PREDICTED: Mus musculus predicted gene, EG625917 (EG625917), mRNA.	ILMN_234150	625917	149270748	GAGTGGGCTTCCAGAAGCGTGCTCCTCGGGCACTCAAAGAAATTCGGAAG				19	0.307587	12.2338	6.18408	0.010369	1.7023
ILMN_1215530	Ccnt2		ILMN_202135			CGGGCTGCCAGTGTTGCTTTTCTAGTTCCCATCTGGATTGCTTATGGTGC				1	-0.280706	8.94794	-6.1553	0.010369	1.66514
ILMN_1243032	Ccdc115	Mus musculus coiled-coil domain containing 115 (Ccdc115), mRNA.	ILMN_237223	69668	58037168	CTTTGCTGAAGGTGCATTCTCTCACCTGGAAACTGTGTCTTGCTTCACGT	lysosome [goid 5764] [evidence IDA]		molecular_function [goid 3674] [evidence ND ]	1	-0.430577	9.44296	-6.20222	0.010369	1.72567
ILMN_2487934	Tram1	Mus musculus translocating chain-associating membrane protein 1 (Tram1), mRNA.	ILMN_192424	72265	146141086	CTAAAAAATGTCCGTGCCATGTTGACTATAGAAGCCACAAGCCTCAGGCC	membrane [goid 16020] [evidence IEA]; endoplasmic reticulum [goid 5783] [evidence IEA]	protein targeting [goid 6605] [evidence IEA]; transport [goid 6810] [evidence IEA]; protein transport [goid 15031] [evidence IEA]		1	0.43595	10.1723	6.17231	0.010369	1.68713
ILMN_1257357	Bzw1	Mus musculus basic leucine zipper and W2 domains 1 (Bzw1), mRNA.	ILMN_235382	66882	133892965	GTGGACATTGCCCATTTTGAAGGTGCCATTCTTAGAAGCCAAGAATTTGG				1	0.389347	9.6619	6.15033	0.010369	1.65871
ILMN_1235783	Acbd3	Mus musculus acyl-Coenzyme A binding domain containing 3 (Acbd3), mRNA.	ILMN_211268	170760	142364602	CCTTGTTCTTGGGAGCAGTGAATGTCACTTTACATGGCTGTTTCTGTCAC	mitochondrion [goid 5739] [evidence IEA]; integral to membrane [goid 16021] [evidence IEA]	lipid biosynthesis [goid 8610] [evidence IEA]; transport [goid 6810] [evidence IEA]; steroid biosynthesis [goid 6694] [evidence IEA]		1	-0.233099	9.30506	-6.13405	0.010369	1.63762
ILMN_1251109	Slc25a45	Mus musculus solute carrier family 25, member 45 (Slc25a45), mRNA.	ILMN_220462	107375	146149102	CTCCTGCCTACCTCAGTCATACCTCTGTGTGCAGTGCTTCATGGTTAGTT	integral to membrane [goid 16021] [evidence IEA]			19	-0.404844	10.8385	-6.13316	0.010369	1.63647
ILMN_2710774	Mon2	Mus musculus MON2 homolog (yeast) (Mon2), mRNA.	ILMN_257855	67074	23510256	GGGACAGTGAGCACTGCTTCACACCTGCTACCATGTCTTCAGTTGGTGAC	Golgi membrane [goid 139] [evidence ISS]	Golgi to endosome transport [goid 6895] [evidence ISS]	binding [goid 5488] [evidence IEA]	10	-0.28285	10.0066	-6.16472	0.010369	1.67732
ILMN_2728270	B4galnt1	Mus musculus beta-1,4-N-acetyl-galactosaminyl transferase 1 (B4galnt1), mRNA.	ILMN_220892	14421	118130998	CAGTGCATGACCGCCGAGTGACGTCTGATTTGGGCCTTCACACTGTCAGG	integral to membrane [goid 16021] [evidence IEA]; integral to Golgi membrane [goid 30173] [evidence IEA]; membrane [goid 16020] [evidence IEA]	sequestering of lipid [goid 19915] [evidence IGI]; lipid glycosylation [goid 30259] [evidence IEA]; ganglioside biosynthesis [goid 1574] [evidence IMP]	transferase activity, transferring glycosyl groups [goid 16757] [evidence IEA]; transferase activity, transferring hexosyl groups [goid 16758] [evidence IEA]; transferase activity [goid 16740] [evidence IEA]	10	-0.276347	9.24324	-6.142	0.010369	1.64793
ILMN_1219577	Arl1	Mus musculus ADP-ribosylation factor-like 1 (Arl1), mRNA.	ILMN_216163	104303	13385339	GATAAGGGATACGGTCCACACTATCCCAAATGGCTGTTTGATGAATTCAC	intracellular [goid 5622] [evidence IEA]; membrane [goid 16020] [evidence IEA]	ribosome biogenesis [goid 7046] [evidence IEA]; small GTPase mediated signal transduction [goid 7264] [evidence IEA]; rRNA processing [goid 6364] [evidence IEA]	nucleotide binding [goid 166] [evidence IEA]; GTP binding [goid 5525] [evidence IEA]	10	0.362628	11.1982	6.13904	0.010369	1.64409
ILMN_1224025	Vnn3	Mus musculus vanin 3 (Vnn3), mRNA.	ILMN_188191	26464	6755980	TGCACAGGATTAGCCTGGCAGAGAGCGGGGCTCTAAGAGCAAGAACAAGG	membrane [goid 16020] [evidence IEA]	nitrogen compound metabolism [goid 6807] [evidence IEA]	hydrolase activity [goid 16787] [evidence IEA]; hydrolase activity, acting on carbon-nitrogen (but not peptide) bonds [goid 16810] [evidence IEA]; hydrolase activity, acting on carbon-nitrogen (but not peptide) bonds, in linear amides [goid 16811] [evidence IEA]; GPI anchor binding [goid 48503] [evidence IEA]	10	-0.333835	9.19145	-6.13173	0.010369	1.63461
ILMN_2754479	Stx8	Mus musculus syntaxin 8 (Stx8), mRNA. XM_924708 XM_924711 XM_924713	ILMN_215930	55943	56118241	GCCGGAGGAGACCAGAGGTTTGGGTTTTGATGAGATCCGACAACAGCAGC	membrane [goid 16020] [evidence IEA]	intracellular protein transport [goid 6886] [evidence IEA]	protein transporter activity [goid 8565] [evidence IEA]	11	-0.281193	9.15783	-6.19194	0.010369	1.71243
ILMN_2705935	Nme2	Mus musculus expressed in non-metastatic cells 2, protein (Nme2), transcript variant 1, mRNA.	ILMN_219228	18103	117606273	CCTGAAAGACCGTCCTTTCTTCCCGGGGCTGGTGAAGTACATGAACTCGG	membrane [goid 16020] [evidence IEA]; mitochondrion [goid 5739] [evidence IDA]	UTP biosynthesis [goid 6228] [evidence IEA]; nucleotide metabolism [goid 9117] [evidence IEA]; CTP biosynthesis [goid 6241] [evidence IEA]; GTP biosynthesis [goid 6183] [evidence IEA]	kinase activity [goid 16301] [evidence IEA]; transferase activity [goid 16740] [evidence IEA]; nucleotide binding [goid 166] [evidence IEA]; metal ion binding [goid 46872] [evidence IEA]; ATP binding [goid 5524] [evidence IEA]; magnesium ion binding [goid 287] [evidence IEA]; protein binding [goid 5515] [evidence IPI]	11	-0.226535	12.7071	-6.13811	0.010369	1.64288
ILMN_2754849	Ndufa6	Mus musculus NADH dehydrogenase (ubiquinone) 1 alpha subcomplex, 6 (B14) (Ndufa6), mRNA.	ILMN_222789	67130	13385491	GCAGCTGGATATCACGGTGAAACAAGGACGGGATAAAGTCCGAGAAATGT	mitochondrion [goid 5739] [evidence IDA]		NADH dehydrogenase (ubiquinone) activity [goid 8137] [evidence IEA]	15	0.33865	9.373	6.20686	0.010369	1.73164
ILMN_2771450	Tgds	Mus musculus TDP-glucose 4,6-dehydratase (Tgds), mRNA.	ILMN_223105	76355	42475986	GCCGTTGCAGAGACGAAGACATCATCCTACCTCAGACAGCGATGTGAATC			dTDP-glucose 4,6-dehydratase activity [goid 8460] [evidence IEA]; lyase activity [goid 16829] [evidence IEA]; catalytic activity [goid 3824] [evidence IEA]	14	-0.443486	9.18556	-6.18708	0.010369	1.70617
ILMN_2725035	Ebpl	Mus musculus emopamil binding protein-like (Ebpl), mRNA.	ILMN_211415	68177	142374298	GCGCTTTTGTCTACTTGTCTATAGTAGGAAATGTTGCAGATTCCCAAGGC	membrane [goid 16020] [evidence IEA]; endoplasmic reticulum [goid 5783] [evidence IEA]	sterol metabolism [goid 16125] [evidence IEA]	cholestenol delta-isomerase activity [goid 47750] [evidence IEA]	14	0.421217	9.75849	6.16299	0.010369	1.67509
ILMN_2675249	Slc35c1	Mus musculus solute carrier family 35, member C1 (Slc35c1), transcript variant 2, mRNA.	ILMN_216776	228368	90962994	CCTAGTCCCTTCTGTTTGGCCTTTTGTACCCTCATTTCCTTGGCGTCATG				2	-0.282582	10.3743	-6.1713	0.010369	1.68582
ILMN_1218311	2410018C17Rik	Mus musculus RIKEN cDNA 2410018C17 gene (2410018C17Rik), mRNA.	ILMN_210177	74504	31341609	CAGGATGACTGTGGTTGCTGTCTGTCACCTTGGTGCCTGACCAGTGGAAA	nucleus [goid 5634] [evidence IEA]			5	-0.248133	10.3932	-6.15222	0.010369	1.66116
ILMN_3162224	l7Rn6	Mus musculus lethal, Chr 7, Rinchik 6 (l7Rn6), mRNA.	ILMN_210943	67669	142365156	GCAGTGCTGCCGTGTCCTCCGTTGACTCCTTTACGCAGTTCACACAGAAG				7	-0.302961	9.9225	-6.1756	0.010369	1.69137
ILMN_1257823	BC010787	Mus musculus cDNA sequence BC010787 (BC010787), mRNA.	ILMN_210017	235043	119360290	GAGGACCCGGGAAGTCTGATTAAAGTCATCCACTTGCTGGTCTTGTCTGG				9	-0.340696	13.332	-6.18699	0.010369	1.70606
ILMN_1243741	Rora	Mus musculus RAR-related orphan receptor alpha (Rora), mRNA.	ILMN_221378	19883	7305438	GCAAATCGATGGGTAAATGTCGCGCCCGAGCACTTCTAGAACATCTGGAG	nucleus [goid 5634] [evidence IEA]	nitric oxide biosynthesis [goid 6809] [evidence IMP]; transcription [goid 6350] [evidence IEA]; regulation of macrophage activation [goid 43030] [evidence IMP]; regulation of transcription, DNA-dependent [goid 6355] [evidence IDA]	sequence-specific DNA binding [goid 43565] [evidence IEA]; transcription factor activity [goid 3700] [evidence IDA]; ligand-dependent nuclear receptor activity [goid 4879] [evidence IEA]; DNA binding [goid 3677] [evidence IDA]; zinc ion binding [goid 8270] [evidence IEA]; metal ion binding [goid 46872] [evidence IEA]; receptor activity [goid 4872] [evidence IEA]; steroid hormone receptor activity…	9	0.210687	9.85046	6.16257	0.010369	1.67454
ILMN_1226762	LOC677551	PREDICTED: Mus musculus similar to Ribosomal protein L19 (LOC677551), misc RNA.	ILMN_236724		149274522	CTCGTGTCTGTACATAGCGGCCTGGCTGTGGCCTCATGTGGATCAGTCTT					-0.26971	13.8937	-6.12045	0.0103743	1.61997
ILMN_1227163	Nars	Mus musculus asparaginyl-tRNA synthetase (Nars), mRNA.	ILMN_214051	70223	142378446	AAGACTTTGCACCTGAATCTTAGCCACCGTAGACAGCTACGTCATCCCTG	cytoplasm [goid 5737] [evidence IEA]	asparaginyl-tRNA aminoacylation [goid 6421] [evidence IEA]; protein biosynthesis [goid 6412] [evidence IEA]; tRNA aminoacylation for protein translation [goid 6418] [evidence IEA]	ligase activity [goid 16874] [evidence IEA]; nucleotide binding [goid 166] [evidence IEA]; ATP binding [goid 5524] [evidence IEA]; nucleic acid binding [goid 3676] [evidence IEA]	18	0.412883	9.63267	6.12361	0.0103743	1.62407
ILMN_1253545	Minpp1	Mus musculus multiple inositol polyphosphate histidine phosphatase 1 (Minpp1), mRNA.	ILMN_210498	17330	6754697	ACGCTGTCAATAATTGTCTTTAACCTCCAAGTAGGTCTTGCAGAATCGTC	endoplasmic reticulum [goid 5783] [evidence IEA]		hydrolase activity [goid 16787] [evidence IEA]; multiple inositol-polyphosphate phosphatase activity [goid 4446] [evidence IEA]	19	0.318747	8.16291	6.11879	0.0103743	1.61781
ILMN_2666747	G3bp2	Mus musculus GTPase activating protein (SH3 domain) binding protein 2 (G3bp2), transcript variant 1, mRNA.	ILMN_216052	23881	124248573	CACAGGACAGCGTCGTTGAAGTCCCACTGTTGGCAGTTTTGGCAGTGGTA	intracellular [goid 5622] [evidence IEA]	transport [goid 6810] [evidence IEA]; small GTPase mediated signal transduction [goid 7264] [evidence ISS]; mRNA processing [goid 6397] [evidence IEA]	RNA binding [goid 3723] [evidence IEA]; nucleotide binding [goid 166] [evidence IEA]; nucleic acid binding [goid 3676] [evidence IEA]; protein binding [goid 5515] [evidence ISS]	5	-0.328926	10.55	-6.11711	0.0103743	1.61563
ILMN_1239102	H2-Eb1	Mus musculus histocompatibility 2, class II antigen E beta (H2-Eb1), mRNA.	ILMN_223767	14969	114431227	GTCTCCATGCCATGAAAACATGTCCTGCTTGGCCCACATCCCTCCAGAGA	membrane [goid 16020] [evidence IEA]	immune response [goid 6955] [evidence IEA]	MHC class II receptor activity [goid 45012] [evidence IDA]; antigen binding [goid 3823] [evidence IEA]; protein binding [goid 5515] [evidence IPI]	17	0.28215	7.67927	6.11296	0.0103829	1.61024
ILMN_2733733	Tlr2	Mus musculus toll-like receptor 2 (Tlr2), mRNA.	ILMN_221308	24088	31981332	CTGTGTTCGTGCTTTCTGAGAACTTCGTACGGAGCGAGTGGTGCAAGTAC	plasma membrane [goid 5886] [evidence IDA]; membrane [goid 16020] [evidence IEA]	positive regulation of tumor necrosis factor-alpha biosynthesis [goid 42535] [evidence IMP]; immune response [goid 6955] [evidence IEA]; Toll signaling pathway [goid 8063] [evidence IDA]; innate immune response [goid 45087] [evidence IEA]; cell surface receptor linked signal transduction [goid 7166] [evidence IMP]; inflammatory response [goid 6954] [evidence IEA]	transferase activity [goid 16740] [evidence IEA]; transmembrane receptor activity [goid 4888] [evidence IEA]; receptor activity [goid 4872] [evidence IEA]	3	0.242942	7.57428	6.10784	0.0104053	1.60358
ILMN_2683586	Capn2	Mus musculus calpain 2 (Capn2), mRNA.	ILMN_211842	12334	142345046	GGACAGGTCTGGAACCATGAATTCCTACGAGATGCGGAAAGCACTGGAAG	intracellular [goid 5622] [evidence IEA]		cysteine-type peptidase activity [goid 8234] [evidence IEA]; hydrolase activity [goid 16787] [evidence IEA]; calpain activity [goid 4198] [evidence TAS]; peptidase activity [goid 8233] [evidence IEA]; calcium ion binding [goid 5509] [evidence IEA]; cysteine-type endopeptidase activity [goid 4197] [evidence IEA]	1	0.18828	8.22552	6.09351	0.0105204	1.58493
ILMN_1212761	Acat3	Mus musculus acetyl-Coenzyme A acetyltransferase 3 (Acat3), mRNA.	ILMN_216118	224530	112181180	GCAGAGGGCCAAGGTGGCTCCAGAAGAGGTGTCCGAGGTCATATTTGGAC			transferase activity [goid 16740] [evidence IEA]	17	-0.344037	10.9514	-6.09258	0.0105204	1.58371
ILMN_2597052	Mpnd	Mus musculus MPN domain containing (Mpnd), mRNA.	ILMN_209570	68047	146134496	GGAGCTGAGGCTGCATAGGCTTTGCTGTCCTGGGACAGGCTGGGTAATAA				17	-0.307898	11.5214	-6.08845	0.0105299	1.57834
ILMN_2494747	Huwe1	Mus musculus HECT, UBA and WWE domain containing 1 (Huwe1), mRNA.	ILMN_257742	59026	146231995	CGAGACAAGATTGGCATCTGTGTTGTGGAGGTTTCAAATAAAGAGCACTC	nucleus [goid 5634] [evidence ISS]; intracellular [goid 5622] [evidence IEA]	ubiquitin cycle [goid 6512] [evidence IEA]; mRNA transport [goid 51028] [evidence IEA]; protein polyubiquitination [goid 209] [evidence ISS]; histone ubiquitination [goid 16574] [evidence ISS]; protein modification [goid 6464] [evidence IEA]	ligase activity [goid 16874] [evidence IEA]; ubiquitin-protein ligase activity [goid 4842] [evidence ISS]; DNA binding [goid 3677] [evidence ISS]; binding [goid 5488] [evidence IEA]	X	0.395027	8.55312	6.08403	0.0105437	1.57258
ILMN_2605494	Tex261	Mus musculus testis expressed gene 261 (Tex261), mRNA.	ILMN_210426	21766	6678296	GTCCTGTCCAATGCTGATTCCCTTTCGAATAAAGATTCTAGGTGGCACTG	membrane [goid 16020] [evidence IEA]			6	0.293966	10.0731	6.07385	0.0106389	1.55928
ILMN_2660204	Blvra	Mus musculus biliverdin reductase A (Blvra), mRNA.	ILMN_215490	109778	124487330	GAAGCTTCAGATACCTCTGAAACGGGGCCAGGGTTTGGTCTTATCAACAC	soluble fraction [goid 5625] [evidence ISS]	metabolism [goid 8152] [evidence IEA]; heme catabolism [goid 42167] [evidence ISS]; electron transport [goid 6118] [evidence IEA]	zinc ion binding [goid 8270] [evidence IEA]; metal ion binding [goid 46872] [evidence IEA]; oxidoreductase activity [goid 16491] [evidence IEA]; biliverdin reductase activity [goid 4074] [evidence ISS]; nucleotide binding [goid 166] [evidence ISS]	2	-0.352695	9.62743	-6.03237	0.0111911	1.50499
ILMN_2425543	Ube4a		ILMN_185261		34147054	GTGCAGGTGAAAGTGCCAGTTGCTGCTCAGTACCACACTCTAAACGCTTC				9	0.314517	10.6281	6.01835	0.0113225	1.48657
ILMN_1224012	Aldob	Mus musculus aldolase 2, B isoform (Aldob), mRNA.	ILMN_214473	230163	31981737	TTAATAAACATAGTTACCAGGGGTTGGTTATAGAAGAGGCACAGCAACAG		metabolism [goid 8152] [evidence IEA]		4	0.386473	13.4293	6.01691	0.0113225	1.48469
ILMN_2638404	Dclre1b	Mus musculus DNA cross-link repair 1B, PSO2 homolog (S. cerevisiae) (Dclre1b), transcript variant 1, mRNA.	ILMN_224631	140917	70778965	CAGCAGCTCTTCTGAAGCTTTTCATGAAGTCCTAGTGCCTATGAGACCCG	nucleus [goid 5634] [evidence ISS]	DNA repair [goid 6281] [evidence IEA]; response to DNA damage stimulus [goid 6974] [evidence IEA]; nucleotide-excision repair [goid 6289] [evidence ISS]		3	-0.242235	7.64809	-6.00196	0.0114996	1.46501
ILMN_2712350	Cnot2	Mus musculus CCR4-NOT transcription complex, subunit 2 (Cnot2), transcript variant 3, mRNA.	ILMN_219105	72068	21312479	CAAATAGCATGAGCAGTTCAGGGTTAGGTAGCCCCAACAGAAGCTCGCCA	nucleus [goid 5634] [evidence IEA]	regulation of transcription [goid 45449] [evidence IEA]; regulation of transcription, DNA-dependent [goid 6355] [evidence IEA]; transcription [goid 6350] [evidence IEA]	molecular_function [goid 3674] [evidence ND ]; transcription regulator activity [goid 30528] [evidence IEA]	10	-0.209553	7.40214	-5.99247	0.0115046	1.45251
ILMN_2669189	Lima1	Mus musculus LIM domain and actin binding 1 (Lima1), mRNA.	ILMN_213038	65970	12746445	CTGATATTCCAAATGATGTGTATGGCGGGGTGGGCTTAAGGTAGTGGCCT	cytoskeleton [goid 5856] [evidence IEA]; stress fiber [goid 1725] [evidence ISS]; actin cytoskeleton [goid 15629] [evidence IDA]; focal adhesion [goid 5925] [evidence ISS]	ruffle organization and biogenesis [goid 31529] [evidence ISS]; actin filament bundle formation [goid 51017] [evidence ISS]	molecular_function [goid 3674] [evidence ND ]; actin filament binding [goid 51015] [evidence ISS]; zinc ion binding [goid 8270] [evidence IEA]; metal ion binding [goid 46872] [evidence IEA]; actin binding [goid 3779] [evidence IEA]; actin monomer binding [goid 3785] [evidence ISS]	15	0.424596	8.68244	5.99176	0.0115046	1.45158
ILMN_2655595	Crcp	Mus musculus calcitonin gene-related peptide-receptor component protein (Crcp), mRNA.	ILMN_215109	12909	118131170	TGGCCCTCTTGTTGCCAGAGTACCCAGGTAGCATAGGCTAGCATATTACA	acrosome [goid 1669] [evidence IDA]	neuropeptide signaling pathway [goid 7218] [evidence IDA]	molecular_function [goid 3674] [evidence ND ]	5	-0.29153	8.75033	-5.99651	0.0115046	1.45784
ILMN_2674595	Ddx47	Mus musculus DEAD (Asp-Glu-Ala-Asp) box polypeptide 47 (Ddx47), mRNA.	ILMN_216732	67755	142383958	GGTGTGTACGCCACCTTATCTCAGCCGGCATTCAGCCTGATGTGGGTCAA	nucleus [goid 5634] [evidence IEA]		ATP-dependent helicase activity [goid 8026] [evidence IEA]; hydrolase activity [goid 16787] [evidence IEA]; RNA binding [goid 3723] [evidence IEA]; nucleotide binding [goid 166] [evidence IEA]; helicase activity [goid 4386] [evidence IEA]; ATP binding [goid 5524] [evidence IEA]; nucleic acid binding [goid 3676] [evidence IEA]	6	-0.332765	10.4846	-5.98119	0.0116177	1.43763
ILMN_2774161	Hsd11b1	Mus musculus hydroxysteroid 11-beta dehydrogenase 1 (Hsd11b1), transcript variant 2, mRNA.	ILMN_230834	15483	113680660	GGAACTCCTGAGCCCTGGTGAGTGGTCTTAGAACAGTCCTGCCTGATACT	integral to membrane [goid 16021] [evidence IEA]; membrane [goid 16020] [evidence IEA]; endoplasmic reticulum [goid 5783] [evidence IEA]; microsome [goid 5792] [evidence IEA]	lung development [goid 30324] [evidence IMP]; metabolism [goid 8152] [evidence IEA]; lipid metabolism [goid 6629] [evidence IEA]; steroid metabolism [goid 8202] [evidence IEA]	oxidoreductase activity [goid 16491] [evidence IEA]; 11-beta-hydroxysteroid dehydrogenase activity [goid 3845] [evidence IMP]	1	0.310913	14.1544	5.9646	0.01177	1.41572
ILMN_2728697	Actr1a	Mus musculus ARP1 actin-related protein 1 homolog A (yeast) (Actr1a), mRNA.	ILMN_220925	54130	8392846	CTCGCGAAGCCACTTTGCCTGGTGGGGCCCAGTGTACTTAAATAAAGTCG			ATP binding [goid 5524] [evidence IEA]; structural molecule activity [goid 5198] [evidence IEA]; nucleotide binding [goid 166] [evidence IEA]; protein binding [goid 5515] [evidence IEA]	19	-0.327839	9.80685	-5.96084	0.01177	1.41074
ILMN_2739782	Mapkap1	Mus musculus mitogen-activated protein kinase associated protein 1 (Mapkap1), mRNA.	ILMN_215400	227743	61098167	GCGAACAAGCTTCAGCTTCCAGAAGGAGAAGAAATCAGGGCAGCAGTGAC			kinase activity [goid 16301] [evidence IEA]	2	0.196378	7.45046	5.9586	0.01177	1.40777
ILMN_2664319	Irf3	Mus musculus interferon regulatory factor 3 (Irf3), mRNA.	ILMN_215589	54131	56699428	CAGGCCACTGGAAATATCTGAGCCCCACTCAGCTGCTACCAATAAAGCAG	nucleus [goid 5634] [evidence IEA]	regulation of transcription, DNA-dependent [goid 6355] [evidence IEA]; transcription [goid 6350] [evidence IEA]; response to virus [goid 9615] [evidence IEA]	protein homodimerization activity [goid 42803] [evidence IDA]; transcription factor activity [goid 3700] [evidence IEA]; DNA binding [goid 3677] [evidence IEA]	7	-0.322488	11.3053	-5.96389	0.01177	1.41478
ILMN_2743173	Rps10	Mus musculus ribosomal protein S10 (Rps10), mRNA.	ILMN_229886	67097	146135038	CCACATGCCTAAGCACCCGGAGCTGGCAGACAAAAATGTGCCCAACCTTC	ribonucleoprotein complex [goid 30529] [evidence IEA]			16	0.222912	12.1213	5.95362	0.0117984	1.40118
ILMN_2672528	Pabpn1	Mus musculus poly(A) binding protein, nuclear 1 (Pabpn1), mRNA.	ILMN_216561	54196	9506944	CGGACAAAGAGTCAGTGAGGACGTCCCTGGCCTTAGATGAGTCCCTGTTC	nucleus [goid 5634] [evidence IEA]	mRNA processing [goid 6397] [evidence IEA]	RNA binding [goid 3723] [evidence IEA]; poly(A) binding [goid 8143] [evidence TAS]; nucleotide binding [goid 166] [evidence IEA]	14	0.343891	10.5239	5.94119	0.0119461	1.38472
ILMN_1237846	LOC100044087	PREDICTED: Mus musculus similar to brain protein 44 (LOC100044087), misc RNA.	ILMN_318899		149261355	TATACCAAAAAATTGGAGTTTGTTCGCTGTTAATTTCTTTGTGGGGTCAG				10	0.443669	10.1772	5.92242	0.0120803	1.3598
ILMN_2721198	Ggnbp1	Mus musculus gametogenetin binding protein 1 (Ggnbp1), mRNA.	ILMN_248058	70772	54400750	GCACTGTCCCTACCCGTCAGACTCCTGCAGATGACGTTATTAATAAAAGC	plasma membrane [goid 5886] [evidence IDA]; Golgi apparatus [goid 5794] [evidence IDA]; membrane [goid 16020] [evidence IEA]	ubiquitin-dependent protein catabolism [goid 6511] [evidence IEA]; spermatogenesis [goid 7283] [evidence IEA]; cell differentiation [goid 30154] [evidence IEA]; development [goid 7275] [evidence IEA]	ubiquitin thiolesterase activity [goid 4221] [evidence IEA]; protein binding [goid 5515] [evidence IPI]	17	-0.287304	8.92629	-5.92039	0.0120803	1.3571
ILMN_2722623	Slc25a28	Mus musculus solute carrier family 25, member 28 (Slc25a28), mRNA.	ILMN_220480	246696	21553114	GACCTGCTCTAGACTGATGCAGAGGATAAGCAGCGCATCCCCTGGTTCCT	integral to membrane [goid 16021] [evidence IEA]; membrane [goid 16020] [evidence IEA]; mitochondrion [goid 5739] [evidence IDA]; mitochondrial inner membrane [goid 5743] [evidence IEA]	ion transport [goid 6811] [evidence IEA]; transport [goid 6810] [evidence IEA]; iron ion transport [goid 6826] [evidence IEA]	binding [goid 5488] [evidence IEA]; iron ion binding [goid 5506] [evidence IEA]	19	-0.281546	10.0451	-5.92807	0.0120803	1.36731
ILMN_1214137	LOC229810		ILMN_197643		38077071	GCCTCCGAGTTCTACAGGTCTGACAACTGGGGCGCCTGGCAGAAGTTCAC					0.33343	8.34995	5.91035	0.0121941	1.34374
ILMN_2422333	Trap1	Mus musculus TNF receptor-associated protein 1 (Trap1), mRNA.	ILMN_184878	68015	118129831	GATTTAGTGTCAACCCAGGTCTTCTCGGGTGATAATGGACCTGCCTGGGG	mitochondrion [goid 5739] [evidence IDA]	protein folding [goid 6457] [evidence IEA]; response to unfolded protein [goid 6986] [evidence IEA]	ATP binding [goid 5524] [evidence IEA]; receptor activity [goid 4872] [evidence IEA]; unfolded protein binding [goid 51082] [evidence IEA]; nucleotide binding [goid 166] [evidence IEA]	16	-0.273935	11.7109	-5.89606	0.0122487	1.32471
ILMN_2678269	Ints4	Mus musculus integrator complex subunit 4 (Ints4), mRNA.	ILMN_217026	101861	30794413	CCTAGAAACCCTTGTCAGGCACCAGCGAGCCGAAGCCTGGATGTGTATGT			binding [goid 5488] [evidence IEA]	7	-0.282964	9.64258	-5.89739	0.0122487	1.32648
ILMN_1230271	Anp32a	Mus musculus acidic (leucine-rich) nuclear phosphoprotein 32 family, member A (Anp32a), mRNA.	ILMN_212502	11737	40254599	CCTGTTTGGGGAAATTCCTATTGTGATTTGACTGTTTTTACCCATATCCC	nucleus [goid 5634] [evidence IDA]; nuclear matrix [goid 16363] [evidence IPI]		transferase activity [goid 16740] [evidence IEA]; protein binding [goid 5515] [evidence IPI]	9	0.224758	7.8898	5.89681	0.0122487	1.32572
ILMN_1214634	Aqp9	Mus musculus aquaporin 9 (Aqp9), mRNA.	ILMN_217052	64008	31542135	CGGCGTTCCTCGATAACAGCAAGTTTCCCCAGGTGCTTTGCAAGACTAAC	integral to plasma membrane [goid 5887] [evidence TAS]; membrane [goid 16020] [evidence IEA]; integral to membrane [goid 16021] [evidence IEA]	transport [goid 6810] [evidence IEA]; water transport [goid 6833] [evidence TAS]	transporter activity [goid 5215] [evidence IEA]; water channel activity [goid 15250] [evidence TAS]	9	-0.397647	13.3375	-5.89483	0.0122487	1.32307
ILMN_2515830	2210410E06Rik		ILMN_195468			GGAAAAGCGGCGTCCGGGCTAAATGTACTTAGTTCATCTCCCTTACCTCT					0.314716	9.14567	5.83251	0.0123255	1.23969
ILMN_1247367	LOC381046		ILMN_197944		38079773	AGCCAAGGGTCAGAGGCTCTGCCAACCGAAGCCTCAGGTCCCTGTGAAGA					0.29374	11.7092	5.88331	0.0123255	1.30771
ILMN_2653020	Mrpl51	Mus musculus mitochondrial ribosomal protein L51 (Mrpl51), mRNA.	ILMN_199367	66493	146135039	GAGAAGGGGAACAGGACTTATCCCAGCAAGGAGAGAGCTTTGTGTGCTCG	mitochondrial ribosome [goid 5761] [evidence IDA]	protein biosynthesis [goid 6412] [evidence IDA]	structural constituent of ribosome [goid 3735] [evidence IDA]	6	-0.382366	11.3725	-5.86968	0.0123255	1.28949
ILMN_1253681	LOC433546	PREDICTED: Mus musculus similar to 60S ribosomal protein L9 (LOC433546), mRNA.	ILMN_251948	433546	94367556	GATCAAGGGTGCCACACTGGGCTTCCAATACAAGATGCGGTCTGTGTACA					0.346243	9.27196	5.84096	0.0123255	1.25103
ILMN_2648100	LOC676974	PREDICTED: Mus musculus similar to Glucose phosphate isomerase 1, transcript variant 2 (LOC676974), mRNA.	ILMN_259946	676974	94380202	TGGGACCCACATTGCCAAAACACTGGCCAGCTTGTCCCCTGAGACTTCCC					-0.235292	7.9983	-5.8408	0.0123255	1.25082
ILMN_2677472	LOC100046741	PREDICTED: Mus musculus similar to red-1 (LOC100046741), mRNA.	ILMN_313747	100046741	149262204	GATCTTTCTTGGTCTGAGGGAAAACCAGCGCATCAGTGGGTTCTTGGGCA					0.251731	7.82674	5.83439	0.0123255	1.24222
ILMN_1252068	Synj2bp	Mus musculus synaptojanin 2 binding protein (Synj2bp), mRNA.	ILMN_218270	24071	146134888	GGGACAGATCAACAGTATGTCTCCAACGACAGTGGCATCTACGTCAGCCG	mitochondrial outer membrane [goid 5741] [evidence ISS]	regulation of endocytosis [goid 30100] [evidence IDA]; Rho protein signal transduction [goid 7266] [evidence IDA]; protein targeting [goid 6605] [evidence IDA]; cytoplasm organization and biogenesis [goid 7028] [evidence ISS]	receptor activity [goid 4872] [evidence IEA]; protein binding [goid 5515] [evidence IPI]	12	-0.274418	9.08526	-5.86667	0.0123255	1.28547
ILMN_1252899	Serpina1b		ILMN_201511		40254614	GCAGCCACAGTCTTTGAAGCCGTTCCTATGTCTATGCCCCCTATCCTGCG				12	-0.321435	14.985	-5.86461	0.0123255	1.28272
ILMN_1239363	Gls2	Mus musculus glutaminase 2 (liver, mitochondrial) (Gls2), mRNA.	ILMN_247890	216456	142348692	CAAGGACAGGTGGGGCAACATTCCCCTGGACGATGCTGTGCAGTTCAACC	mitochondrion [goid 5739] [evidence IEA]	glutamine metabolism [goid 6541] [evidence IEA]	protein binding [goid 5515] [evidence ISS]	10	0.283653	9.66289	5.84179	0.0123255	1.25215
ILMN_2680665	1810049H13Rik	Mus musculus RIKEN cDNA 1810049H13 gene (1810049H13Rik), mRNA.	ILMN_217236	66431	142352675	CCTCCCACCAACTGCTGCATGAGTGGCTGCCCTAACTGTGTATGGGTAGA				11	-0.20983	8.86224	-5.83827	0.0123255	1.24742
ILMN_2610861	Ap3b1	Mus musculus adaptor-related protein complex 3, beta 1 subunit (Ap3b1), mRNA.	ILMN_210945	11774	7106253	GGCTCCACAGCCCAGCTTATCATCAACACCGAGAAAACCGTGATTGGTTC	coated pit [goid 5905] [evidence IEA]; Golgi trans face [goid 5802] [evidence TAS]	vesicle-mediated transport [goid 16192] [evidence TAS]; intracellular protein transport [goid 6886] [evidence TAS]; endocytosis [goid 6897] [evidence IEA]; transport [goid 6810] [evidence IEA]; protein transport [goid 15031] [evidence IEA]	binding [goid 5488] [evidence IEA]	13	0.179395	7.88583	5.85441	0.0123255	1.26905
ILMN_1253504	Ghr	Mus musculus growth hormone receptor (Ghr), transcript variant 1, mRNA.	ILMN_219689	14600	114520599	TGGTACTTTGCTGGCCACACAAGCCGTTATTCACCGTTTAACTAGTTGTG	membrane [goid 16020] [evidence IEA]; extrinsic to membrane [goid 19898] [evidence IDA]	endocytosis [goid 6897] [evidence IEA]	receptor activity [goid 4872] [evidence IEA]; hematopoietin/interferon-class (D200-domain) cytokine receptor activity [goid 4896] [evidence IEA]	15	0.390751	12.775	5.88392	0.0123255	1.30851
ILMN_1238246	1810074P20Rik	Mus musculus RIKEN cDNA 1810074P20 gene (1810074P20Rik), mRNA.	ILMN_213616	67490	142376271	CGCACCTGGAAGGTGTGTCCCACAGATCATCGCGTTTCTTCACAGCAAAA				4	-0.321109	8.84433	-5.87787	0.0123255	1.30044
ILMN_2725318	LOC622491	PREDICTED: Mus musculus similar to ZH10 protein (LOC622491), mRNA.	ILMN_243124	622491	149252577	CCGTGACCTCAAACGAAGAATCCGGAAGATCCCTGGCGTCCCTATCATGT				4	-0.296573	10.4442	-5.87473	0.0123255	1.29624
ILMN_1250338	E130308A19Rik	Mus musculus RIKEN cDNA E130308A19 gene (E130308A19Rik), transcript variant 2, mRNA.	ILMN_246147	230259	62821810	CAGCTGGTCTCCGTTACTACAGCCGGCCATTCCTCAGACTTGAGATTCAC				4	-0.187251	7.83078	-5.85749	0.0123255	1.27319
ILMN_1241481	Zfp289	Mus musculus zinc finger protein 289 (Zfp289), mRNA.	ILMN_188151	77038	12963846	AGCTGCAGGCTCCACCCACTGGCAGCTGGGCCACGCACTGTGTCCTCCTT		regulation of GTPase activity [goid 43087] [evidence IEA]		2	-0.353451	10.4523	-5.84368	0.0123255	1.25468
ILMN_2679723	Tm2d2	Mus musculus TM2 domain containing 2 (Tm2d2), mRNA.	ILMN_217157	69742	141802111	CCAGGATAAACCAAGTGAGTGTTTATCCACTCACAGCCTTTCGTGACCCT				8	-0.286233	10.5365	-5.83835	0.0123255	1.24753
ILMN_2678229	Olfr887	Mus musculus olfactory receptor 887 (Olfr887), mRNA.	ILMN_217022	258415	33239243	CTGGTGGTTTTCATTATTGTGGGTTTTAATGTAACAGTGCCCATTCTGAC	integral to membrane [goid 16021] [evidence ISS]; membrane [goid 16020] [evidence IEA]	G-protein coupled receptor protein signaling pathway [goid 7186] [evidence ISS]; signal transduction [goid 7165] [evidence IEA]	olfactory receptor activity [goid 4984] [evidence ISS]; receptor activity [goid 4872] [evidence IEA]; signal transducer activity [goid 4871] [evidence IEA]; G-protein coupled receptor activity [goid 4930] [evidence IEA]	9	0.206694	7.05891	5.87186	0.0123255	1.29241
ILMN_2540573	LOC665281	PREDICTED: Mus musculus similar to 40S ribosomal protein S12 (LOC665281), misc RNA.	ILMN_310455		149272165	ATGGGTAGGCCTCTGTAAAATCGATCGTGAGGGCAAACCACGGAAGCTGG				X	0.427688	11.3056	5.84081	0.0123255	1.25083
ILMN_1225507	Trappc4	Mus musculus trafficking protein particle complex 4 (Trappc4), mRNA.	ILMN_189600	60409	31982682	ACAGGGCAGTTCAGGCATTGAGATGCTGGAAACAGACACCTTCAAACTGC	synapse [goid 45202] [evidence IDA]; synaptic vesicle [goid 8021] [evidence IDA]; dendrite [goid 30425] [evidence IDA]; endoplasmic reticulum [goid 5783] [evidence IEA]; Golgi stack [goid 5795] [evidence IDA]	vesicle-mediated transport [goid 16192] [evidence TAS]; transport [goid 6810] [evidence IEA]; neurotransmitter receptor biosynthesis [goid 45212] [evidence TAS]	protein binding [goid 5515] [evidence IPI]	9	-0.232406	8.59413	-5.83227	0.0123255	1.23936
ILMN_2757540	Slc38a4	Mus musculus solute carrier family 38, member 4 (Slc38a4), mRNA.	ILMN_219446	69354	142365242	TTCGAATCTTTACACTTAGAGCAGCTAACCTGGAAGTATCCACTTGTGTA	integral to membrane [goid 16021] [evidence IEA]	ion transport [goid 6811] [evidence IEA]; transport [goid 6810] [evidence IEA]; sodium ion transport [goid 6814] [evidence IEA]	symporter activity [goid 15293] [evidence IEA]; amino acid transporter activity [goid 15171] [evidence IEA]; sodium ion binding [goid 31402] [evidence IEA]	15	0.373806	7.84919	5.82132	0.0124632	1.22466
ILMN_3160348	Nol9	Mus musculus nucleolar protein 9 (Nol9), mRNA.	ILMN_223288	74035	21311970	CCGTGTTCCAAAGTGATGAGCGAGATTGTCTATAAAAGGCCCTGCCAAGG			hydrolase activity [goid 16787] [evidence IEA]; sugar binding [goid 5529] [evidence IEA]; carboxypeptidase activity [goid 4180] [evidence IEA]	4	-0.156513	7.32541	-5.81502	0.0125161	1.21618
ILMN_2744565	Hpx	Mus musculus hemopexin (Hpx), mRNA.	ILMN_222100	15458	23956085	CACTGGCCTCAGGGTCCTTCAACAGTAGATGCTGCCTTTTCCTGGGATGA			metal ion binding [goid 46872] [evidence IEA]; iron ion binding [goid 5506] [evidence IEA]	7	0.298911	14.7824	5.8127	0.0125161	1.21307
ILMN_2491860	Ttyh2	Mus musculus tweety homolog 2 (Drosophila) (Ttyh2), mRNA.	ILMN_189187	117160	68989250	GGTTCTACAAGAGTCGGGTGGGCAAACCTCTTCTTGATCCATGTTCGCCC	integral to membrane [goid 16021] [evidence ISS]		molecular_function [goid 3674] [evidence ND ]	11	-0.29357	10.4024	-5.80906	0.0125316	1.20816
ILMN_2641915	5330408N05Rik		ILMN_213892		31343157	TGTAAGCATTTGTGCCAATACCTGCTCCTGCTAAATGGTACCTCTCCATC				2	-0.290543	7.43957	-5.7932	0.0127579	1.18679
ILMN_1246694	Dus1l	Mus musculus dihydrouridine synthase 1-like (S. cerevisiae) (Dus1l), mRNA.	ILMN_215155	68730	146141189	CCTCTTTGACACAGAAGAACCTGTTGATGTCTGCAGGTGGGGTCTGGCAA		tRNA processing [goid 8033] [evidence IEA]	oxidoreductase activity [goid 16491] [evidence IEA]; FAD binding [goid 50660] [evidence IEA]	11	-0.222479	10.577	-5.77875	0.0129641	1.16728
ILMN_2753515	1200015F23Rik	Mus musculus RIKEN cDNA 1200015F23 gene (1200015F23Rik), mRNA. XM_924991	ILMN_227871	67809	118131146	AACTCTGAAGCTAGAAAGTGGATGAAGCTGGCTCAGGAACTGCCAGACGT			binding [goid 5488] [evidence IEA]	2	0.384658	8.29326	5.77438	0.0129938	1.16137
ILMN_1220354	Pecr	Mus musculus peroxisomal trans-2-enoyl-CoA reductase (Pecr), mRNA.	ILMN_216875	111175	142350282	GGGGGATCACTTTAATGTTAATAGCTTTATCTTTGCAAAGACTGCTCCCA	peroxisome [goid 5777] [evidence ISS]; mitochondrion [goid 5739] [evidence IDA]	lipid biosynthesis [goid 8610] [evidence IEA]; fatty acid biosynthesis [goid 6633] [evidence IEA]; fatty acid elongation [goid 30497] [evidence ISS]	oxidoreductase activity [goid 16491] [evidence IEA]; trans-2-enoyl-CoA reductase (NADPH) activity [goid 19166] [evidence ISS]	1	0.351422	9.1583	5.77026	0.0130192	1.15581
ILMN_1243772	LOC100042179	PREDICTED: Mus musculus similar to mitochondria-associated granulocyte macrophage CSF signaling molecule (LOC100042179), mRNA.	ILMN_319248	100042179	149260743	GCCCAGGAAGACAGAGAGAAAGGGCAGAAGCCCAAAACGTGACTGCTGGG				10	0.203681	8.18564	5.76458	0.0130253	1.14813
ILMN_2751228	Nudcd2	Mus musculus NudC domain containing 2 (Nudcd2), mRNA.	ILMN_222546	52653	133922574	AGAGTTGTATACCCTTTGTCTAAATATGCTTGTCTGTTCACGGAAAGGAC				11	0.220417	8.16863	5.76609	0.0130253	1.15016
ILMN_1233153	Psmb7	Mus musculus proteasome (prosome, macropain) subunit, beta type 7 (Psmb7), mRNA.	ILMN_201514	19177	6755205	GGGGGGAGTAGATGTTACTGGACCTCATCTCTACAGCATCTATCCTCATG	protein complex [goid 43234] [evidence IEA]; cytosol [goid 5829] [evidence IEA]; proteasome core complex (sensu Eukaryota) [goid 5839] [evidence IEA]	ubiquitin-dependent protein catabolism [goid 6511] [evidence IEA]	hydrolase activity [goid 16787] [evidence IEA]; threonine endopeptidase activity [goid 4298] [evidence IEA]; peptidase activity [goid 8233] [evidence IEA]; endopeptidase activity [goid 4175] [evidence IEA]	2	-0.342627	11.7727	-5.76189	0.013026	1.14448
ILMN_2525595	Hist2h2aa2	Mus musculus histone cluster 2, H2aa2 (Hist2h2aa2), mRNA.	ILMN_196736	319192	30061398	AAGAAGACGCGCATCATCCCGCGCCACCTGCAGCTGGCCATCCGCAACGA	chromosome [goid 5694] [evidence IEA]; nucleus [goid 5634] [evidence IEA]; nucleosome [goid 786] [evidence IEA]	nucleosome assembly [goid 6334] [evidence IEA]; chromosome organization and biogenesis (sensu Eukaryota) [goid 7001] [evidence IEA]	DNA binding [goid 3677] [evidence IEA]	3	0.284154	11.6018	5.75551	0.0130457	1.13584
ILMN_1217188	Rnf166	Mus musculus ring finger protein 166 (Rnf166), mRNA.	ILMN_228150	68718	118131145	TCCTCAGGCAGGGACTTCCCTTACCAGTGGTAGAGCCCTCAAGGGCCAGA	intracellular [goid 5622] [evidence IEA]		zinc ion binding [goid 8270] [evidence IEA]; metal ion binding [goid 46872] [evidence IEA]; nucleic acid binding [goid 3676] [evidence IEA]; protein binding [goid 5515] [evidence IEA]	8	-0.448423	8.7809	-5.75713	0.0130457	1.13803
ILMN_1236822	Cuedc2	Mus musculus CUE domain containing 2 (Cuedc2), mRNA.	ILMN_222480	67116	13195619	TCGACAACCAAGTAGTGAGCACCAAGGGAGAGCGATTCAAAGATGTCCGG				19	0.240711	7.98614	5.74721	0.0131475	1.1246
ILMN_1256836	1700003O08Rik		ILMN_189641			GCCAGTTACGGAGGGACATTGATGAATTGAGGACTACAATATCAGACCGC				10	0.180077	7.08904	5.74047	0.013174	1.11545
ILMN_2704562	LOC100047628	PREDICTED: Mus musculus similar to Chain L, Structural Basis Of Antigen Mimicry In A Clinically Relevant Melanoma Antigen System, transcript variant 3 (LOC100047628), mRNA.	ILMN_309869	100047628	149255640	GAGCAGCACCCTCACGTTGACCAAGGACGAGTATGAACGACATAACAGCT					-0.562624	8.61787	-5.74106	0.013174	1.11625
ILMN_2456696	Polr2a		ILMN_188902		6677794	CTGGGTCCCTTGTACATAACTCCTTGTGACAAAACCCTCTGGAAGTTCTG				11	0.161152	7.40467	5.73794	0.013174	1.11202
ILMN_2655296	Vps53	Mus musculus vacuolar protein sorting 53 (yeast) (Vps53), mRNA.	ILMN_213797	68299	142387913	CCCCAACACCGGAGCAGGAGTCATCCCGAATCCGCAAACTGGAGAAACTG	membrane [goid 16020] [evidence IEA]	transport [goid 6810] [evidence IEA]; protein transport [goid 15031] [evidence IEA]		11	-0.272594	10.1227	-5.7159	0.0134832	1.08206
ILMN_1236917	Tmem59	Mus musculus transmembrane protein 59 (Tmem59), mRNA.	ILMN_221935	56374	31981330	GCTGAGCAGATACCCAGCTCCTTCTCTTGTGATTGTTAGGTCTCAGACTG	membrane [goid 16020] [evidence IEA]; integral to membrane [goid 16021] [evidence IEA]		serine-type endopeptidase inhibitor activity [goid 4867] [evidence IEA]	4	0.185842	11.3979	5.71691	0.0134832	1.08344
ILMN_1221719	Bscl2	Mus musculus Bernardinelli-Seip congenital lipodystrophy 2 homolog (human) (Bscl2), mRNA.	ILMN_221506	14705	24475903	CCAGTTCCTGAACAAAGGGTGAATTCCTCACATTCCAGCGCTTTCCCATC	membrane [goid 16020] [evidence IEA]; endoplasmic reticulum [goid 5783] [evidence IEA]; integral to endoplasmic reticulum membrane [goid 30176] [evidence ISS]		molecular_function [goid 3674] [evidence ND ]	19	-0.180329	11.6696	-5.71089	0.0135287	1.07525
ILMN_2497831	Proz		ILMN_193507		27754112	AAGGCACTGTCTCAAACGAACAAATATAAGGGGCCAAAGCAGTGTGCCCT				8	0.329123	8.62571	5.68592	0.0136003	1.0412
ILMN_1257135	3110001P07Rik		ILMN_202407			AAGCCCTTGGGTTTTTGTATTATCAACTACCTGATTTTGGCGCCTGGCCC				6	0.399349	10.9665	5.70145	0.0136003	1.06239
ILMN_1258452	LOC386078		ILMN_200255		38081121	CCTAGCAAAATGGATGGACCTGGAGGGCATCATCCTGAGTGAGGTAACAC				12	0.438265	11.3846	5.68816	0.0136003	1.04425
ILMN_2596761	1110005A23Rik	Mus musculus RIKEN cDNA 1110005A23 gene (1110005A23Rik), mRNA.	ILMN_234531	66118	13384729	GCTGAAGAAACGGAAGGAGAGATTTGGGATTGTGACAAGTTCAGCTGGAA	nucleus [goid 5634] [evidence IEA]	regulation of transcription, DNA-dependent [goid 6355] [evidence IEA]; transcription [goid 6350] [evidence IEA]; regulation of translation [goid 6445] [evidence IEA]; regulation of protein biosynthesis [goid 6417] [evidence IEA]	DNA binding [goid 3677] [evidence IEA]	10	0.266591	8.14427	5.68836	0.0136003	1.04454
ILMN_2675811	Slc11a1	Mus musculus solute carrier family 11 (proton-coupled divalent metal ion transporters), member 1 (Slc11a1), mRNA.	ILMN_254692	18173	7363450	TGGGATCCCTCTTCTGGTGTGTCTGAAGACAACAACAGTGTCCTCACATA	membrane [goid 16020] [evidence IEA]	ion transport [goid 6811] [evidence IEA]; transport [goid 6810] [evidence IEA]; iron ion transport [goid 6826] [evidence IEA]	iron ion binding [goid 5506] [evidence IEA]; transporter activity [goid 5215] [evidence IEA]	1	-0.266615	10.1445	-5.68448	0.0136003	1.03924
ILMN_1233040	Lemd2	Mus musculus LEM domain containing 2 (Lemd2), mRNA.	ILMN_228005	224640	22122562	GCCTCCAGAAGACACAAGACACCCCCTTTTGGACCTATTGCTGGTCTCTG			molecular_function [goid 3674] [evidence ND ]	17	-0.31116	9.45538	-5.69774	0.0136003	1.05733
ILMN_2711531	Crtc2	Mus musculus CREB regulated transcription coactivator 2 (Crtc2), mRNA.	ILMN_243949	74343	58037360	GTCTGGTGGGCTTGGGGGAATTCAAGGGAGGGCCTAAAAGCACTTGTAAC				3	0.150137	7.3644	5.68863	0.0136003	1.0449
ILMN_2739027	Cml1	Mus musculus camello-like 1 (Cml1), mRNA.	ILMN_221685	66116	12963542	GGCAGGCCAGTACTTCATGAGTATATTCTGGAGGTTAGCAGGTATTTGTA	Golgi apparatus [goid 5794] [evidence ISS]; endoplasmic reticulum [goid 5783] [evidence ISS]; extracellular space [goid 5615] [evidence ISS]; mitochondrial inner membrane [goid 5743] [evidence IDA]	negative regulation of cell adhesion [goid 7162] [evidence ISS]	transferase activity [goid 16740] [evidence IEA]	6	0.221637	13.128	5.69173	0.0136003	1.04913
ILMN_1242527	4733401H18Rik	Mus musculus RIKEN cDNA 4733401H18 gene (4733401H18Rik), mRNA.	ILMN_259386	66706	12963602	CTCTCAACGCTTTCTCCACACTTGTCATGCTCACCCAGGATAATAATTTA	nucleus [goid 5634] [evidence IEA]			9	-0.225278	10.3912	-5.69192	0.0136003	1.04939
ILMN_1213448	LOC669658	PREDICTED: Mus musculus similar to melanoma antigen (LOC669658), mRNA.	ILMN_256304	669658	94405661	CTACGCGGACCACACTGGCGTAGTAAGAGATAGCATGGCAAAGCTAAGAG					0.327242	10.5048	5.68187	0.0136031	1.03567
ILMN_2698958	Arpc2	Mus musculus actin related protein 2/3 complex, subunit 2 (Arpc2), mRNA. XM_129773 XM_901710 XM_901712 XM_901713 XM_922647 XM_922652 XM_922657 XM_989557	ILMN_256895	76709	112363071	GGTTCCATTTTGTACGAGTTTGGCAAATAACCTGCAGAAACGAGCTGTGC	Arp2/3 protein complex [goid 5885] [evidence TAS]; cytoskeleton [goid 5856] [evidence IEA]; focal adhesion [goid 5925] [evidence IDA]	regulation of actin filament polymerization [goid 30833] [evidence IEA]	molecular_function [goid 3674] [evidence ND ]	1	0.358982	11.3382	5.67599	0.0136215	1.02764
ILMN_1238562	Nthl1	Mus musculus nth (endonuclease III)-like 1 (E.coli) (Nthl1), mRNA.	ILMN_221046	18207	6679145	CTTCCTCTGGCTAGTGTCTGTGAGGTGCCTTTGTGGGGCGGGGTGGTAAA	nucleus [goid 5634] [evidence IDA]; mitochondrion [goid 5739] [evidence IDA]; intracellular [goid 5622] [evidence IEA]	nucleotide-excision repair, DNA incision, 5'-to lesion [goid 6296] [evidence IDA]; DNA repair [goid 6281] [evidence TAS]; metabolism [goid 8152] [evidence IEA]; response to DNA damage stimulus [goid 6974] [evidence IEA]	hydrolase activity [goid 16787] [evidence IEA]; DNA binding [goid 3677] [evidence IEA]; hydrolase activity, acting on glycosyl bonds [goid 16798] [evidence IEA]; endonuclease activity [goid 4519] [evidence IEA]; 4 iron, 4 sulfur cluster binding [goid 51539] [evidence IEA]; lyase activity [goid 16829] [evidence IEA]; DNA N-glycosylase activity [goid 19104] [evidence TAS]; metal ion binding [goid 4…	17	-0.204752	7.87696	-5.67703	0.0136215	1.02906
ILMN_3160212	AU021838	Mus musculus expressed sequence AU021838 (AU021838), mRNA.	ILMN_241519	328099	142351405	CTGAGCGTCCTTACACATAGTTCAGTGGTTGAGCATCCTGTAAGGCAGGG		nucleoside metabolism [goid 9116] [evidence IEA]; nucleotide biosynthesis [goid 9165] [evidence IEA]; ribonucleoside monophosphate biosynthesis [goid 9156] [evidence IEA]	kinase activity [goid 16301] [evidence IEA]; metal ion binding [goid 46872] [evidence IEA]; transferase activity [goid 16740] [evidence IEA]; lipoate-protein ligase B activity [goid 16978] [evidence IEA]	12	-0.259029	9.21164	-5.65896	0.0137503	1.00433
ILMN_2664808	9030625A04Rik	Mus musculus RIKEN cDNA 9030625A04 gene (9030625A04Rik), mRNA.	ILMN_215887	210808	142367146	TTGCTCAGTCCTCTCTTTATGTTCCCTTTCTAGTATCAACACCTATATCC				14	0.596698	9.30094	5.65928	0.0137503	1.00478
ILMN_2702794	D15Mgi27	Mus musculus DNA Segment, Chr 15, Mouse Genome Informatics 27 (D15Mgi27), mRNA.	ILMN_218985	106073	142354207	GGGTGACAGACTGGAAAGGTGCCAAAAGCTGACAGTGTACTCCCTTCTCC				15	-0.241299	9.9768	-5.65867	0.0137503	1.00394
ILMN_2600465	Phactr4	Mus musculus phosphatase and actin regulator 4 (Phactr4), mRNA.	ILMN_209921	100169	142387565	GCCTCGCTGTCGCATGTTAAGATGCTTCCCTACTGTACAGAATCCTGTAA				4	-0.302017	10.6433	-5.6571	0.0137503	1.00178
ILMN_2774116	Rpl13a	Mus musculus ribosomal protein L13a (Rpl13a), mRNA.	ILMN_238011	22121	133892386	GTGGGTAGAGGGGACATTAGAGAGCTGACAGCGCACCACCTGCATGAGTT	ribonucleoprotein complex [goid 30529] [evidence IEA]; ribosome [goid 5840] [evidence IEA]; large ribosomal subunit [goid 15934] [evidence IEA]; intracellular [goid 5622] [evidence IEA]	protein biosynthesis [goid 6412] [evidence IEA]	structural constituent of ribosome [goid 3735] [evidence IEA]	7	-0.227553	9.8713	-5.66603	0.0137503	1.01402
ILMN_2607277	Mtdh	Mus musculus Metadherin (Mtdh), mRNA.	ILMN_224953	67154	89363043	CTCAGTCTACCACTTCTGATTATCAGTGGGATGTTAGCCGTAATCAACCT	nucleus [goid 5634] [evidence IEA]; membrane [goid 16020] [evidence IEA]; integral to membrane [goid 16021] [evidence IEA]; endoplasmic reticulum [goid 5783] [evidence IEA]			15	0.224574	9.65968	5.65152	0.0137655	0.994147
ILMN_1230730	Ate1	Mus musculus arginine-tRNA-protein transferase 1 (Ate1), transcript variant 1, mRNA.	ILMN_216394	11907	31542150	CGAGTTATTCAGTGTGCGTTCCTCTCCTACGGGAACCACTGGCCAGAAGG	nucleus [goid 5634] [evidence IDA]; cytoplasm [goid 5737] [evidence IDA]	ubiquitin cycle [goid 6512] [evidence IEA]; regulation of protein catabolism [goid 42176] [evidence IEA]; protein arginylation [goid 16598] [evidence IDA]	acyltransferase activity [goid 8415] [evidence IEA]; transferase activity [goid 16740] [evidence IEA]; arginyltransferase activity [goid 4057] [evidence IDA]	7	-0.218456	9.47165	-5.65388	0.0137655	0.997377
ILMN_2747553	Fbxo34	Mus musculus F-box protein 34 (Fbxo34), mRNA.	ILMN_211603	78938	142357418	TACCCTAGGCCTGTATGCTCGTTCCCGTGAGAGTGGTGACTGCAGACCGA		ubiquitin cycle [goid 6512] [evidence IEA]	molecular_function [goid 3674] [evidence ND ]	14	0.242841	9.01493	5.64423	0.0138143	0.984138
ILMN_2495644	Vps29	Mus musculus vacuolar protein sorting 29 (S. pombe) (Vps29), mRNA.	ILMN_187678	56433	9790284	GCCTCCTAGTTGGTATTTGGACTTCATTACAAAACTAGCGCATGAAGAGA	membrane [goid 16020] [evidence IEA]	transport [goid 6810] [evidence IEA]; protein transport [goid 15031] [evidence IEA]	molecular_function [goid 3674] [evidence IEA]	5	0.202987	8.54833	5.64614	0.0138143	0.986768
ILMN_2696610	Slc25a37	Mus musculus solute carrier family 25, member 37 (Slc25a37), mRNA.	ILMN_253032	67712	88759342	CCCTCCAGTGTCACCCCCAAGGCTATATCTCCAACATACTGCTATGCCAT	mitochondrion [goid 5739] [evidence IEA]; integral to membrane [goid 16021] [evidence IEA]; mitochondrial inner membrane [goid 5743] [evidence IDA]	ion transport [goid 6811] [evidence IEA]; iron ion transport [goid 6826] [evidence IEA]	iron ion binding [goid 5506] [evidence IEA]; iron ion transporter activity [goid 5381] [evidence IMP]	14	-0.183327	7.87258	-5.64005	0.0138493	0.978404
ILMN_1247505	Supt4h1	Mus musculus suppressor of Ty 4 homolog 1 (S. cerevisiae) (Supt4h1), mRNA.	ILMN_231446	20922	6678180	CTGTACTTGTTTTCTTGTGGAACTAAACCGTGGGACCCCAAAGACTCCCC		positive regulation of transcription [goid 45941] [evidence IEA]	zinc ion binding [goid 8270] [evidence IEA]; metal ion binding [goid 46872] [evidence IEA]; positive transcription elongation factor activity [goid 8159] [evidence IEA]	11	-0.193699	8.67783	-5.63587	0.0138845	0.972664
ILMN_2569894	D630011D02Rik		ILMN_205088			GGTAGGGGTTGTCACTTGTCAGAGATGTCCTGAAAGGAAGTGCCTCAAGG					-0.192015	7.77947	-5.60485	0.0143094	0.929996
ILMN_2607675	LOC641240	PREDICTED: Mus musculus similar to MHC class II antigen beta chain (LOC641240), mRNA.	ILMN_230698	641240	149274971	CTGCTTCGAATTCCTGACTGCCAGTCTACCTGCCACTCCGACTCAGAGTC					0.371147	8.12515	5.60688	0.0143094	0.932802
ILMN_2770832	Pik3c2g		ILMN_223873		6755059	CCATTGTCATTGTGTCTCCCAGCCTCCAATGTGCTCACACCTTAAGTCTT				6	0.258221	8.83745	5.6084	0.0143094	0.934898
ILMN_2699645	Rtn4	Mus musculus reticulon 4 (Rtn4), transcript variant 1, mRNA.	ILMN_216522	68585	141802887	GATATATAAGGGTGTGATCCAAGCTATCCAGAAATCAGATGAAGGCCACC	integral to membrane [goid 16021] [evidence IEA]; membrane [goid 16020] [evidence IEA]; cell soma [goid 43025] [evidence IDA]; endoplasmic reticulum [goid 5783] [evidence IDA]; cell projection [goid 42995] [evidence IDA]; integral to endoplasmic reticulum membrane [goid 30176] [evidence ISS]	angiogenesis [goid 1525] [evidence IMP]; negative regulation of anti-apoptosis [goid 19987] [evidence ISS]; regulation of cell migration [goid 30334] [evidence ISS]; negative regulation of axon extension [goid 30517] [evidence ISS]	molecular_function [goid 3674] [evidence IEA]; protein binding [goid 5515] [evidence ISS]	11	0.219196	7.51775	5.61039	0.0143094	0.93763
ILMN_2638923	Rn18s	Mus musculus 18S RNA (Rn18s).	ILMN_241508		120444899	CAGGACTCTTTCGAGGCCCTGTAATTGGAATGAGTCCACTTTAAATCCTT				17	0.473287	13.7341	5.59588	0.0144426	0.917638
ILMN_2715234	Rnmtl1	Mus musculus RNA methyltransferase like 1 (Rnmtl1), mRNA.	ILMN_219921	67390	146198745	AACTGGCCGAGAGTACCGGTGGCAAGAGACTGCTGATCCCCGTTGTACCT			transferase activity [goid 16740] [evidence IEA]; methyltransferase activity [goid 8168] [evidence IEA]	11	-0.162611	7.76402	-5.59164	0.0144818	0.911789
ILMN_3160517	Cox17	Mus musculus cytochrome c oxidase, subunit XVII assembly protein homolog (yeast) (Cox17), mRNA.	ILMN_239477	12856	83816953	TTGCGCGTGTGCGCTCATAGTTGCTTTCGCCTGGAAAGATGCCGGGACTG	mitochondrion [goid 5739] [evidence IEA]; mitochondrial intermembrane space [goid 5758] [evidence IEA]	copper ion transport [goid 6825] [evidence IEA]; protein folding [goid 6457] [evidence IEA]	enzyme activator activity [goid 8047] [evidence IMP]; copper ion binding [goid 5507] [evidence IDA]; metal ion binding [goid 46872] [evidence IEA]; copper chaperone activity [goid 16531] [evidence IEA]	16	-0.270668	10.7655	-5.58888	0.0144914	0.90798
ILMN_2420119	2610103J23Rik		ILMN_184617		31982232	CGTGGCCATGTCAGAGTTCTCCAACTGCATTATACCTATACCCTAAATTG				15	0.218251	8.30653	5.57485	0.0145372	0.888594
ILMN_2632299	Gdi1	Mus musculus guanosine diphosphate (GDP) dissociation inhibitor 1 (Gdi1), mRNA.	ILMN_209821	14567	145966825	GATGCCAATTCCTGCCAAATTATCATCCCTCAGAACCAGGTCAACAGGAA		regulation of GTPase activity [goid 43087] [evidence IEA]	GTPase activator activity [goid 5096] [evidence IEA]	X	-0.192757	7.63249	-5.58082	0.0145372	0.896839
ILMN_1227803	LOC674707	PREDICTED: Mus musculus similar to Rpl17 protein (LOC674707), misc RNA.	ILMN_310766		149251512	GGCGGTATAATGGTGAAGTCAGTAGGTGCGCCCAGGCCAAACAGTGGATG					0.288101	8.14908	5.57451	0.0145372	0.888118
ILMN_1216054	Cand1	PREDICTED: Mus musculus cullin associated and neddylation disassociated 1, transcript variant 1 (Cand1), mRNA.	ILMN_244911	71902	149261083	GAGGGCAGTGGCGGCTTTGTTAACCATTCCAGAGGCAGAGAAGAGCCCTC				10	0.217574	9.16327	5.57308	0.0145372	0.88614
ILMN_1233376	AW548124	Mus musculus expressed sequence AW548124 (AW548124), mRNA.	ILMN_227720	106522	56565554	GTGGGCAGCAGTGCTCGCATCCATATGAGCCAAGACTAGAGTGGAGGAGC		protein amino acid phosphorylation [goid 6468] [evidence IEA]	ATP binding [goid 5524] [evidence IEA]; protein-tyrosine kinase activity [goid 4713] [evidence IEA]; nucleotide binding [goid 166] [evidence IEA]	17	0.287028	8.09238	5.5741	0.0145372	0.88756
ILMN_1228485	Csnk2a2	Mus musculus casein kinase 2, alpha prime polypeptide (Csnk2a2), mRNA.	ILMN_212996	13000	31982441	CAGACTCCACAGACGGGATGGGAGCAGTGTATGGCATGATGGGCAGTTAC	protein kinase CK2 complex [goid 5956] [evidence TAS]	Wnt receptor signaling pathway [goid 16055] [evidence IEA]; protein amino acid phosphorylation [goid 6468] [evidence IDA]	kinase activity [goid 16301] [evidence IEA]; transferase activity [goid 16740] [evidence IEA]; protein kinase CK2 activity [goid 4682] [evidence IDA]; nucleotide binding [goid 166] [evidence IEA]; ATP binding [goid 5524] [evidence IEA]; protein serine/threonine kinase activity [goid 4674] [evidence IEA]; protein kinase activity [goid 4672] [evidence IEA]	8	-0.216343	9.57582	-5.57612	0.0145372	0.890345
ILMN_2772410	Anxa4		ILMN_223968		7304888	GACTGTTTATTTGATCCCCACTGTGCCTTTTTAATCTTATTCAGAAACTG				6	0.223941	7.82788	5.56742	0.014587	0.878313
ILMN_1242903	Mpv17	Mus musculus Mpv17 transgene, kidney disease mutant (Mpv17), mRNA.	ILMN_199373	17527	145966706	GACATTTATAATATTGCTGTCACTCTGGCCCTTAGCTGATGGGGACACAC	membrane [goid 16020] [evidence IEA]; peroxisome [goid 5777] [evidence IDA]; mitochondrion [goid 5739] [evidence ISS]; integral to membrane [goid 16021] [evidence IEA]	oxygen and reactive oxygen species metabolism [goid 6800] [evidence IDA]		5	-0.269921	9.42283	-5.56181	0.014587	0.870549
ILMN_2645620	Bcap29	Mus musculus B-cell receptor-associated protein 29 (Bcap29), mRNA.	ILMN_214217	12033	31982865	CTACGGCCTTAGGGCTCTTCAAGCCTCATGATTGTACAACCTACTCGAAA	endoplasmic reticulum [goid 5783] [evidence IEA]	intracellular protein transport [goid 6886] [evidence IEA]; apoptosis [goid 6915] [evidence IEA]; protein transport [goid 15031] [evidence IEA]	receptor activity [goid 4872] [evidence IEA]	12	0.204993	7.70826	5.56287	0.014587	0.87202
ILMN_2771326	Atxn10	Mus musculus ataxin 10 (Atxn10), mRNA.	ILMN_235331	54138	142376666	AAGAGTGGGGATAAACTGATTCTGAAGTCTAATAATGACATCCCCCCGCC			binding [goid 5488] [evidence IEA]; molecular_function [goid 3674] [evidence ND ]	15	0.34309	8.06564	5.56175	0.014587	0.87047
ILMN_2763459	Tbcel	Mus musculus tubulin folding cofactor E-like (Tbcel), mRNA.	ILMN_223394	272589	146198715	ACCGAGAGGGGACTGGACTCTCAGGCCCTTTACAGTTGTCTCCTGCAGTT	cytoskeleton [goid 5856] [evidence IEA]		metal ion binding [goid 46872] [evidence IEA]; oxidoreductase activity [goid 16491] [evidence IEA]; transferase activity [goid 16740] [evidence IEA]; copper ion binding [goid 5507] [evidence IEA]	9	-0.390502	11.4499	-5.55651	0.0146044	0.863204
ILMN_1242622	Crem	Mus musculus cAMP responsive element modulator (Crem), mRNA.	ILMN_233527	12916	7304976	GGAGAGTTTCTGCTGATGACCCTCCATTGTGAATTCTTGCAACCTCAGGA	transcription factor complex [goid 5667] [evidence IDA]; nucleus [goid 5634] [evidence IDA]	transcription [goid 6350] [evidence IEA]; spermatogenesis [goid 7283] [evidence TAS]; regulation of transcription, DNA-dependent [goid 6355] [evidence IEA]	sequence-specific DNA binding [goid 43565] [evidence IEA]; protein dimerization activity [goid 46983] [evidence IEA]; transcription factor activity [goid 3700] [evidence IEA]; DNA binding [goid 3677] [evidence IDA]; protein binding [goid 5515] [evidence IEA]	18	-0.250957	8.32546	-5.55792	0.0146044	0.865158
ILMN_1232299	Cpn2	Mus musculus carboxypeptidase N, polypeptide 2 (Cpn2), mRNA.	ILMN_246812	71756	147904568	GGGATGCTAAGTAGTTTAACAGCACTTACACAGGTGGATTAAGAGCCCCG			transferase activity [goid 16740] [evidence IEA]	16	0.381633	11.1187	5.53439	0.0147885	0.832525
ILMN_1230065	LOC245892		ILMN_198932		38089843	GGCAGAAAAACTGAGACGGTCCTGTGTACCTTCCAAGACGGTGCCCTGGT					0.694488	8.94398	5.53387	0.0147885	0.83181
ILMN_1220013	LOC215879		ILMN_198999		38090414	TCGGGAAGATGTTCTAACACTGCTGCGACCATTGCCAGTTTCTGTCCGTG					0.303343	8.94574	5.5321	0.0147885	0.829342
ILMN_1248555	Gns	Mus musculus glucosamine (N-acetyl)-6-sulfatase (Gns), mRNA.	ILMN_222178	75612	146141167	TGGAAGATGGCAGCCCAGAATCCTCAAGACAAAGCAAGGGGTATCAGCTG		glycosaminoglycan metabolism [goid 30203] [evidence IEA]	N-acetylglucosamine-6-sulfatase activity [goid 8449] [evidence IEA]; sulfuric ester hydrolase activity [goid 8484] [evidence ISS]	10	0.467051	10.4674	5.53027	0.0147885	0.826797
ILMN_1251987	scl000369.1_136		ILMN_196257		26102679	GACTTATTTATTTCCTTTGGCGTTCAGGGTTTGGTGCTACCTCGGAGCTG				14	0.308559	8.17872	5.53973	0.0147885	0.839943
ILMN_2653619	Ctage5	Mus musculus CTAGE family, member 5 (Ctage5), mRNA.	ILMN_199381	217615	119372289	CACAGGAGGCCTGACAGCGTTACGTCTTACCGGCAGTCATTTCCGTCTCA	membrane [goid 16020] [evidence IEA]; integral to membrane [goid 16021] [evidence IEA]			12	-0.172915	12.1356	-5.53377	0.0147885	0.831666
ILMN_2749145	2810428I15Rik	Mus musculus RIKEN cDNA 2810428I15 gene (2810428I15Rik), mRNA.	ILMN_257369	66462	141803534	GGGGACACCAGGAGTGTCAGAACAGGACCCTGAAAAGTTGCACCAGCTGA				8	-0.29905	9.25299	-5.54386	0.0147885	0.845666
ILMN_2678975	1300017J02Rik	Mus musculus RIKEN cDNA 1300017J02 gene (1300017J02Rik), mRNA.	ILMN_217090	71775	141801564	GGGGCTGGGGACCCAACTGCTTGCCTCCATGTGGACTTGTGCAGAATGAA				9	-0.287137	13.9232	-5.53499	0.0147885	0.833362
ILMN_2672997	Rabif	Mus musculus RAB interacting factor (Rabif), mRNA.	ILMN_209711	98710	21704003	AGAGCATGCCTCCCACTTAGTCGTCTCTGTCGCACCTTGTCCTAAAGCCC		small GTPase mediated signal transduction [goid 7264] [evidence IEA]; transport [goid 6810] [evidence IEA]; protein transport [goid 15031] [evidence IEA]	zinc ion binding [goid 8270] [evidence ISS]; metal ion binding [goid 46872] [evidence IEA]; guanyl-nucleotide exchange factor activity [goid 5085] [evidence ISS]	1	-0.199625	7.72423	-5.5266	0.014811	0.821707
ILMN_2657694	Ndufa9	Mus musculus NADH dehydrogenase (ubiquinone) 1 alpha subcomplex, 9 (Ndufa9), mRNA.	ILMN_215291	66108	142354575	TACATCTTTGGCATGACCCATCGGACCTTCATCCCTTACCCTTTGCCACT	mitochondrion [goid 5739] [evidence IDA]; mitochondrial inner membrane [goid 5743] [evidence IDA]		oxidoreductase activity [goid 16491] [evidence IEA]; NADH dehydrogenase (ubiquinone) activity [goid 8137] [evidence IEA]; NADH dehydrogenase activity [goid 3954] [evidence IEA]; catalytic activity [goid 3824] [evidence IEA]	6	-0.187523	11.7706	-5.52493	0.014811	0.819384
ILMN_2746968	0710008K08Rik	Mus musculus RIKEN cDNA 0710008K08 gene (0710008K08Rik), mRNA.	ILMN_222255	69225	146141159	CAGCAGGCTCTTCACGACCTGAACCTGTGCAGACTGGAGTGACAGACTGA			kinase activity [goid 16301] [evidence IEA]	8	-0.348449	10.6597	-5.52105	0.0148477	0.813987
ILMN_1223871	5730427N09Rik	Mus musculus RIKEN cDNA 5730427N09 gene (5730427N09Rik), mRNA.	ILMN_214478	59050	148540167	GAAACACCAAGCAGAAGGATGATGAGAAGACGCCGCAGGGAGCAGTCCCT	nucleus [goid 5634] [evidence IEA]; intracellular [goid 5622] [evidence IEA]			19	0.526719	8.79446	5.5175	0.0148677	0.809047
ILMN_1216011	LOC383826		ILMN_199695		38076197	GCTACTGGCCCGTGCTGAGAAGAAAGAACAAGAAGGCTCAGCTGGTGGTG					0.290953	9.1267	5.51588	0.0148677	0.806796
ILMN_2755195	Acin1	Mus musculus apoptotic chromatin condensation inducer 1 (Acin1), transcript variant 1, mRNA.	ILMN_222814	56215	146231935	ACTACCAGCAACCTGGCCCTCTTCCTCCTCTTCCTCCAGAGAGACCAGTC	nucleus [goid 5634] [evidence ISS]; nucleolus [goid 5730] [evidence IDA]	apoptosis [goid 6915] [evidence IEA]; positive regulation of monocyte differentiation [goid 45657] [evidence ISS]; apoptotic program [goid 8632] [evidence ISS]; erythrocyte differentiation [goid 30218] [evidence ISS]; apoptotic chromosome condensation [goid 30263] [evidence ISS]	ATPase activity [goid 16887] [evidence ISS]; nucleotide binding [goid 166] [evidence IEA]; enzyme binding [goid 19899] [evidence ISS]	14	-0.265699	7.73616	-5.51139	0.0148743	0.800537
ILMN_2705349	Nipa1	Mus musculus non imprinted in Prader-Willi/Angelman syndrome 1 homolog (human) (Nipa1), mRNA.	ILMN_219183	233280	118130095	ATGACGCAGAGTTCCATCGACAGGGCGACTGTCCGATAGCTCACATCAGT	membrane [goid 16020] [evidence IEA]			7	0.220149	7.83077	5.5126	0.0148743	0.802232
ILMN_2536926	LOC665533	PREDICTED: Mus musculus similar to ribosomal protein L31 (LOC665533), mRNA.	ILMN_236626	665533	94372584	ACAAGCGTATCCATGGAGTGGGCTTCAAGAAGAGTGCTCCTTGGGCACTC				4	0.458728	12.7917	5.49758	0.0151213	0.781293
ILMN_1227814	Srr		ILMN_204045			ACTTCAAACATCCTTTTAAAAATACCTTGCCGGGCGTGGTGGCGCACGCC				11	0.360577	9.50493	5.49177	0.0151569	0.77319
ILMN_2704637	Mdfic	Mus musculus MyoD family inhibitor domain containing (Mdfic), mRNA.	ILMN_219128	16543	88014734	GGCCGTCAAGACTAATTGCTATAGTTTACACCTAGATATTCCATCTCTTT				6	0.350726	8.22059	5.49184	0.0151569	0.773292
ILMN_1250837	Rangap1		ILMN_192723		31982567	TCTGTGACTTCCCGAAGTGGCTGCTTGGCCACCTCCTACTTCCCGTTGTG				15	-0.307539	11.107	-5.48061	0.0153522	0.757606
ILMN_2495796	mtDNA_ND3		ILMN_193286			ACTGTTATCTTCATTAATATTTTATTATCCCTAACGCTAATTCTAGTTGC					-0.251313	7.65302	-5.46107	0.0154332	0.730282
ILMN_1235372	Hbb-b1	Mus musculus hemoglobin, beta adult major chain (Hbb-b1), mRNA.	ILMN_212995	15129	145386542	CCCCTAGAGAAAAACTGTCAATTGTGGGGAAATGATGAAGACCTTTGGGC	hemoglobin complex [goid 5833] [evidence IDA]; mitochondrion [goid 5739] [evidence IDA]	transport [goid 6810] [evidence IEA]; hemopoiesis [goid 30097] [evidence IMP]; oxygen transport [goid 15671] [evidence IMP]	heme binding [goid 20037] [evidence IEA]; metal ion binding [goid 46872] [evidence IEA]; oxygen transporter activity [goid 5344] [evidence IMP]; binding [goid 5488] [evidence IEA]; iron ion binding [goid 5506] [evidence IEA]; oxygen binding [goid 19825] [evidence IEA]	7	0.340175	7.80646	5.45853	0.0154332	0.726719
ILMN_2641431	Trak2	Mus musculus trafficking protein, kinesin binding 2 (Trak2), mRNA.	ILMN_212349	70827	40254202	GAGCCTACCATCTGTTGAAGGCACATTTTACACAGTATTCCAAGCCCCTA	plasma membrane [goid 5886] [evidence ISS]; nucleus [goid 5634] [evidence ISS]; cytoplasm [goid 5737] [evidence ISS]		GABA receptor binding [goid 50811] [evidence ISS]	1	0.247436	8.15556	5.46688	0.0154332	0.738414
ILMN_2679695	Mterfd2	Mus musculus MTERF domain containing 2 (Mterfd2), mRNA.	ILMN_216977	69821	46852399	CCGTTCCCTCCAGGACATGGGTTTTGCTGAAGCCCACATTCACAGCTTGT				1	-0.260716	8.30591	-5.4604	0.0154332	0.729333
ILMN_1213425	Tmem49	Mus musculus transmembrane protein 49 (Tmem49), mRNA.	ILMN_209017	75909	142367994	GCGGATAGAGAAGCAGTTTCTTTTGTATGCATACTGGATAGGCCTGGGGA	integral to membrane [goid 16021] [evidence IEA]			11	-0.317954	9.20896	-5.46627	0.0154332	0.737554
ILMN_2712867	Timp2	Mus musculus tissue inhibitor of metalloproteinase 2 (Timp2), mRNA.	ILMN_219729	21858	61835847	CGCTGCCTGATGCGTATTAAGACATATCCGTGGGCTTGCTGCATAACTCA	extracellular matrix (sensu Metazoa) [goid 5578] [evidence IEA]; basement membrane [goid 5604] [evidence IDA]; cell surface [goid 9986] [evidence IDA]	negative regulation of cell proliferation [goid 8285] [evidence IDA]; regulation of neuron differentiation [goid 45664] [evidence IMP]	enzyme activator activity [goid 8047] [evidence IMP]; metalloendopeptidase inhibitor activity [goid 8191] [evidence TAS]; enzyme inhibitor activity [goid 4857] [evidence IEA]; integrin binding [goid 5178] [evidence IDA]	11	0.282056	8.49438	5.45689	0.0154332	0.724419
ILMN_2724815	Ovca2	Mus musculus candidate tumor suppressor OVCA2 (Ovca2), mRNA.	ILMN_220648	246257	133891831	TAACAGCTTGGGTGGGGGATTGGTCTCTGTGCCTTGTTCTTGCCTTACAG			hydrolase activity, acting on ester bonds [goid 16788] [evidence IEA]	11	-0.374507	9.13948	-5.45109	0.0154332	0.716292
ILMN_2705166	St6gal1	Mus musculus beta galactoside alpha 2,6 sialyltransferase 1 (St6gal1), mRNA.	ILMN_219168	20440	62461607	GTGGGCACTGACGTCACTAGCCATCTATGCATCCTAAATGCAGGATCCTC	integral to Golgi membrane [goid 30173] [evidence IEA]; membrane [goid 16020] [evidence IEA]	protein amino acid glycosylation [goid 6486] [evidence IEA]	transferase activity, transferring glycosyl groups [goid 16757] [evidence IEA]; transferase activity [goid 16740] [evidence IEA]; sialyltransferase activity [goid 8373] [evidence IDA]; beta-galactoside alpha-2,6-sialyltransferase activity [goid 3835] [evidence IEA]	16	0.194694	12.4251	5.4498	0.0154332	0.714486
ILMN_2675672	Slc25a23	Mus musculus solute carrier family 25 (mitochondrial carrier; phosphate carrier), member 23 (Slc25a23), mRNA.	ILMN_259482	66972	70980533	CCCCTGGGCTCCCACCACATTCCCATACCCTCCACACTTCAAGATTGGAT	membrane [goid 16020] [evidence IEA]; integral to membrane [goid 16021] [evidence IEA]; mitochondrial inner membrane [goid 5743] [evidence IEA]	transport [goid 6810] [evidence IEA]	binding [goid 5488] [evidence IEA]; transporter activity [goid 5215] [evidence IEA]; calcium ion binding [goid 5509] [evidence IEA]	17	0.177751	8.66829	5.44874	0.0154332	0.712999
ILMN_2733138	Adipor2	Mus musculus adiponectin receptor 2 (Adipor2), mRNA.	ILMN_221263	68465	118130777	TGGGGATCATAGAAGGTTGGGGTTCCAGAAAGGCATCTCTGTGATGGTTC	integral to membrane [goid 16021] [evidence ISS]; membrane [goid 16020] [evidence IEA]	lipid metabolism [goid 6629] [evidence IEA]; fatty acid oxidation [goid 19395] [evidence ISS]; fatty acid metabolism [goid 6631] [evidence IEA]; hormone-mediated signaling [goid 9755] [evidence ISS]	hormone binding [goid 42562] [evidence ISS]; protein heterodimerization activity [goid 46982] [evidence IPI]; receptor activity [goid 4872] [evidence IDA]; protein binding [goid 5515] [evidence IPI]	6	0.390772	12.2993	5.45016	0.0154332	0.714985
ILMN_1237677	Serbp1	Mus musculus Serpine1 mRNA binding protein 1 (Serbp1), mRNA.	ILMN_215043	66870	13385279	GAGGCAAGGATTAGTCCATTTAGACTTGGTGACCCCTTTGAGATTGTAGC	nucleus [goid 5634] [evidence IEA]		RNA binding [goid 3723] [evidence IEA]; mRNA 3'-UTR binding [goid 3730] [evidence ISS]	6	0.152528	9.06762	5.46891	0.0154332	0.741255
ILMN_2678200	Gars	Mus musculus glycyl-tRNA synthetase (Gars), mRNA.	ILMN_217019	353172	93102416	GCATCCAGGGACGGTTTTTCCTCAGTGGCTGCTTGGTTTTACTCCCACAA	secretory granule [goid 30141] [evidence IDA]	glycyl-tRNA aminoacylation [goid 6426] [evidence IEA]; protein biosynthesis [goid 6412] [evidence IEA]; regulated secretory pathway [goid 45055] [evidence IDA]; tRNA aminoacylation for protein translation [goid 6418] [evidence IEA]	ligase activity [goid 16874] [evidence IEA]; glycine-tRNA ligase activity [goid 4820] [evidence IEA]; nucleotide binding [goid 166] [evidence IEA]; ATP binding [goid 5524] [evidence IEA]; protein binding [goid 5515] [evidence IPI]	6	-0.2297	11.1263	-5.45323	0.0154332	0.719295
ILMN_1226536	Lsm1	Mus musculus LSM1 homolog, U6 small nuclear RNA associated (S. cerevisiae) (Lsm1), mRNA.	ILMN_230951	67207	110625666	GACCCTTAAAGATCGGGGCCTTTCCATTCCTCGCGCAGACACTCTGGACG	ribonucleoprotein complex [goid 30529] [evidence IEA]; nucleus [goid 5634] [evidence IEA]	mRNA metabolism [goid 16071] [evidence IEA]; mRNA processing [goid 6397] [evidence IEA]; nuclear mRNA splicing, via spliceosome [goid 398] [evidence IEA]	RNA binding [goid 3723] [evidence IEA]	8	-0.230572	9.19189	-5.46466	0.0154332	0.735307
ILMN_1254721	EG13909	Mus musculus predicted gene, EG13909 (EG13909), mRNA.	ILMN_220654	13909	21362300	CATTCCTACCTTGAACTTCTCAAAATACCTTCGAGATGCTGGGTGCCCTG				8	0.353046	12.82	5.4625	0.0154332	0.732283
ILMN_1237230	Dgcr2	Mus musculus DiGeorge syndrome critical region gene 2 (Dgcr2), mRNA.	ILMN_236520	13356	83816900	GGGGGCTGTTTAGACTATTGCTATTCCAGTTCCAAGCACTGGAGTCTGCC	membrane [goid 16020] [evidence IEA]; integral to membrane [goid 16021] [evidence IEA]	cell adhesion [goid 7155] [evidence IEA]	receptor activity [goid 4872] [evidence IEA]; sugar binding [goid 5529] [evidence IEA]; protein binding [goid 5515] [evidence IEA]	16	0.207622	9.39446	5.44309	0.0155138	0.705069
ILMN_2735744	Pds5a	Mus musculus PDS5, regulator of cohesion maintenance, homolog A (S. cerevisiae) (Pds5a), mRNA.	ILMN_227666	71521	124486764	GGCAGAGAATATCAAGCTAACCAGAGACGCCCAGTCTCCCGATGAATCCA			binding [goid 5488] [evidence IEA]	5	0.211547	7.83285	5.43994	0.0155399	0.700651
ILMN_2625352	Pomp	Mus musculus proteasome maturation protein (Pomp), mRNA.	ILMN_212345	66537	142377568	GCAGGGAGGAACGACGAGTGTGCTCAGCATAGTTGCCTGCTACAGTCTGA	nucleus [goid 5634] [evidence IEA]; protein complex [goid 43234] [evidence IEA]; cytosol [goid 5829] [evidence IEA]	immune response [goid 6955] [evidence IEA]; protein folding [goid 6457] [evidence IEA]		5	-0.26784	13.0596	-5.43067	0.0157016	0.687631
ILMN_3160864	Dusp23	Mus musculus dual specificity phosphatase 23 (Dusp23), mRNA.	ILMN_247213	68440	128485684	AATGTGGCCGGCAGGATGGCCGAGACCCCACAAAAATGAGGTAATAACTG	nucleus [goid 5634] [evidence IEA]	protein amino acid dephosphorylation [goid 6470] [evidence IEA]	hydrolase activity [goid 16787] [evidence IEA]; phosphoprotein phosphatase activity [goid 4721] [evidence IEA]; protein tyrosine phosphatase activity [goid 4725] [evidence IEA]	1	-0.253439	8.06312	-5.42462	0.0157282	0.679134
ILMN_2735335	Mrpl12	Mus musculus mitochondrial ribosomal protein L12 (Mrpl12), mRNA.	ILMN_221418	56282	22164791	GGGGCAGTGACAACCTTTGCAGAACTCACAAGAGATTGCCTTGGGAGCTT	mitochondrial ribosome [goid 5761] [evidence ISS]; ribonucleoprotein complex [goid 30529] [evidence IEA]; mitochondrion [goid 5739] [evidence IEA]; ribosome [goid 5840] [evidence IEA]; intracellular [goid 5622] [evidence IEA]	protein biosynthesis [goid 6412] [evidence ISS]	structural constituent of ribosome [goid 3735] [evidence ISS]	11	-0.234761	11.5702	-5.42406	0.0157282	0.678349
ILMN_1258500	Mbl2	Mus musculus mannose binding lectin (C) (Mbl2), mRNA.	ILMN_215274	17195	6754655	CTCGGCCATCCAGAAAGTGGCCAAAGATATTGCCTACTTGGGCATCACAG	membrane [goid 16020] [evidence IEA]; endoplasmic reticulum [goid 5783] [evidence IEA]; cytoplasm [goid 5737] [evidence IEA]	immune response [goid 6955] [evidence IEA]; complement activation, classical pathway [goid 6958] [evidence IEA]; innate immune response [goid 45087] [evidence IEA]; phosphate transport [goid 6817] [evidence IEA]	mannose binding [goid 5537] [evidence IEA]; sugar binding [goid 5529] [evidence IEA]; calcium ion binding [goid 5509] [evidence IEA]	19	0.354753	12.7808	5.42365	0.0157282	0.677775
ILMN_2756628	2010110K16Rik	Mus musculus RIKEN cDNA 2010110K16 gene (2010110K16Rik), mRNA.	ILMN_226304	67899	27754059	CGCTCATCAGGAAGTCCCGTCTTACGGAAGCCAGTTATCACTTAACCCAG				9	-0.305538	10.6632	-5.41597	0.0158571	0.666959
ILMN_2615380	A530050D06Rik	Mus musculus RIKEN cDNA A530050D06 gene (A530050D06Rik), mRNA.	ILMN_226034	104816	124487182	CTGCTAAGGGACCTCAGGCACGTGCCAGCCGATTGACCGGCTACTATGTT		amino acid metabolism [goid 6520] [evidence IEA]	asparaginase activity [goid 4067] [evidence ISS]; lysophospholipase activity [goid 4622] [evidence ISS]; 1-alkyl-2-acetylglycerophosphocholine esterase activity [goid 3847] [evidence ISS]	12	0.35295	9.93067	5.40864	0.0159789	0.656652
ILMN_1256729	A730021C13Rik		ILMN_204072			GTGCAAGCAGGTGCTGATGTGGATGCAGCAGACAACCGAAAAATCACACC				18	0.286981	8.15456	5.39894	0.0160423	0.642973
ILMN_2680979	Capn2	Mus musculus calpain 2 (Capn2), mRNA.	ILMN_211842	12334	142345046	AGTAATGAGATCACTCTGACCAACTGAGCCAGGTGTGCCGTCTGCAAGAA	intracellular [goid 5622] [evidence IEA]		cysteine-type peptidase activity [goid 8234] [evidence IEA]; hydrolase activity [goid 16787] [evidence IEA]; calpain activity [goid 4198] [evidence TAS]; peptidase activity [goid 8233] [evidence IEA]; calcium ion binding [goid 5509] [evidence IEA]; cysteine-type endopeptidase activity [goid 4197] [evidence IEA]	1	0.432153	9.80825	5.39941	0.0160423	0.643637
ILMN_2661005	1110018G07Rik	Mus musculus RIKEN cDNA 1110018G07 gene (1110018G07Rik), mRNA.	ILMN_215559	68497	40538837	TGGGAGACCAGCTGCCCTCCTGGCTTTTGGCTTTTTGGTGTCCTTGAAGG	membrane [goid 16020] [evidence IEA]; integral to membrane [goid 16021] [evidence IEA]			12	-0.183537	9.82797	-5.39801	0.0160423	0.641663
ILMN_2774486	Bcdo2	Mus musculus beta-carotene 9', 10'-dioxygenase 2 (Bcdo2), mRNA.	ILMN_236037	170752	118131019	GTTGTAGTTTGGACCTGACCCTGACCCCTAAGGACTCATAGACCCGACTC	intracellular [goid 5622] [evidence IC ]	retinal metabolism [goid 42574] [evidence NAS]; carotene metabolism [goid 16119] [evidence IDA]; retinoic acid metabolism [goid 42573] [evidence NAS]	oxidoreductase activity [goid 16491] [evidence IEA]; iron ion binding [goid 5506] [evidence IEA]; oxidoreductase activity, acting on single donors with incorporation of molecular oxygen, incorporation of two atoms of oxygen [goid 16702] [evidence IEA]	9	-0.304828	8.55657	-5.4004	0.0160423	0.64504
ILMN_1226730	Cog8	Mus musculus component of oligomeric golgi complex 8 (Cog8), mRNA.	ILMN_209392	97484	66392580	GGGAAGGTGTGTGCAGTTGCTTTGCCCAGGATAGCGCGGGCCCTGTGGTA	membrane [goid 16020] [evidence IEA]	transport [goid 6810] [evidence IEA]; protein transport [goid 15031] [evidence IEA]		8	-0.328987	9.91615	-5.39634	0.0160423	0.639308
ILMN_1221138	B430206J08Rik		ILMN_205701			GCTCGTGTTAAGGGCACTAACGGCATCGCTCACCTCAGGAACTGGTCTCC				7	0.360844	8.14383	5.39166	0.0161024	0.632711
ILMN_2763951	Zfand2b	Mus musculus zinc finger, AN1 type domain 2B (Zfand2b), mRNA.	ILMN_215434	68818	142370159	TCTGCTGCTGCAGAAGAGGGTGGCCGGGAAGTGCTCTCTGGTTGGGGCCT			zinc ion binding [goid 8270] [evidence IEA]; metal ion binding [goid 46872] [evidence IEA]	1	-0.185171	9.24965	-5.38994	0.0161024	0.630281
ILMN_2754690	Acad8	Mus musculus acyl-Coenzyme A dehydrogenase family, member 8 (Acad8), mRNA.	ILMN_211372	66948	118403321	GGAAATGAGGAACAGAGGCACAAATTTTGCCCACCGCTCTGTACCATGGA	mitochondrion [goid 5739] [evidence IEA]	metabolism [goid 8152] [evidence IEA]; branched chain family amino acid catabolism [goid 9083] [evidence IEA]; electron transport [goid 6118] [evidence IEA]	oxidoreductase activity [goid 16491] [evidence IEA]; acyl-CoA dehydrogenase activity [goid 3995] [evidence IEA]; FAD binding [goid 50660] [evidence IEA]	9	-0.338144	8.49898	-5.38747	0.0161042	0.626793
ILMN_2435140	Uqcrc2	Mus musculus ubiquinol cytochrome c reductase core protein 2 (Uqcrc2), mRNA.	ILMN_186391	67003	92373414	TGCCACCTTCTACCGTCCTTCAACAGATTGACTCCGTGGCTGATGCTGAT	mitochondrial electron transport chain [goid 5746] [evidence IEA]; membrane [goid 16020] [evidence IEA]; mitochondrion [goid 5739] [evidence IDA]; mitochondrial inner membrane [goid 5743] [evidence IDA]	transport [goid 6810] [evidence IEA]; electron transport [goid 6118] [evidence IEA]	oxidoreductase activity [goid 16491] [evidence IEA]; ubiquinol-cytochrome-c reductase activity [goid 8121] [evidence IEA]; metalloendopeptidase activity [goid 4222] [evidence IEA]	7	-0.243908	12.6479	-5.38612	0.0161042	0.624887
ILMN_1218681	Cp		ILMN_195952		6680996	CAAGGCCTCACAATGCACGTGAAAGATGAAGTCAACTGGTATCTGATGGG				3	0.411238	8.50719	5.38403	0.0161094	0.621933
ILMN_2774690	LOC677317	PREDICTED: Mus musculus similar to Mod1 protein, transcript variant 4 (LOC677317), mRNA.	ILMN_240802	677317	94385842	GTGCAGAAGCTTTCAGGTGTGAGCTAAAAGGGTACAGACTTCCTAATGAC					0.432522	10.4841	5.38075	0.0161419	0.617303
ILMN_2421885	LOC100047358	PREDICTED: Mus musculus similar to acetyl-Coenzyme A carboxylase beta (LOC100047358), misc RNA.	ILMN_313191		149254366	TGGGCAAGGTCCTCTTGATGTGGAGGAAAGCCCAGACCGACACTGGCTGC					0.516182	10.6534	5.37665	0.016151	0.61151
ILMN_2685365	Atp6v0d1	Mus musculus ATPase, H+ transporting, lysosomal V0 subunit D1 (Atp6v0d1), mRNA.	ILMN_210713	11972	141802838	CCTGGGACAGTGTCCATAGGTCATCCCCAGAACCTGTGGGAAGAGTAGAG	proton-transporting two-sector ATPase complex [goid 16469] [evidence IEA]	ion transport [goid 6811] [evidence IEA]; transport [goid 6810] [evidence IEA]; ATP biosynthesis [goid 6754] [evidence IEA]; ATP synthesis coupled proton transport [goid 15986] [evidence IEA]; proton transport [goid 15992] [evidence IEA]	hydrolase activity [goid 16787] [evidence IEA]; hydrogen-exporting ATPase activity, phosphorylative mechanism [goid 8553] [evidence IDA]; metal ion binding [goid 46872] [evidence IEA]; hydrogen-transporting ATP synthase activity, rotational mechanism [goid 46933] [evidence IEA]; hydrogen ion transporter activity [goid 15078] [evidence IEA]; hydrogen-transporting ATPase activity, rotational mechan…	8	-0.311645	10.8303	-5.37667	0.016151	0.611541
ILMN_1241638	Wnk1	Mus musculus WNK lysine deficient protein kinase 1 (Wnk1), mRNA.	ILMN_208893	232341	38424076	ACAGGATGACTGAGTGCTTCATACCAGCAGTAGAGGGAGCCAAATGCAGC	vesicular fraction [goid 42598] [evidence IDA]; soluble fraction [goid 5625] [evidence IDA]; cytoplasm [goid 5737] [evidence IEP]	ion transport [goid 6811] [evidence IDA]; regulation of cellular process [goid 50794] [evidence IDA]; protein kinase cascade [goid 7243] [evidence IC ]; protein amino acid phosphorylation [goid 6468] [evidence IEA]	kinase activity [goid 16301] [evidence IEA]; transferase activity [goid 16740] [evidence IEA]; nucleotide binding [goid 166] [evidence IEA]; ATP binding [goid 5524] [evidence IEA]; protein serine/threonine kinase activity [goid 4674] [evidence IEA]; protein kinase inhibitor activity [goid 4860] [evidence IEA]; protein binding [goid 5515] [evidence IPI]; protein kinase activity [goid 4672] [eviden…	6	0.297039	9.15002	5.37096	0.0162397	0.603462
ILMN_1227498	0610011I19Rik		ILMN_201956			GGAAATCGGTCCTTGAGAGGCTGTCTTGGCTGGGTGTCCTCCTGTTACCC				1	0.295019	8.37075	5.36801	0.0162538	0.599297
ILMN_1257184	Cpeb4		ILMN_187929		52138748	GTGGCAAGCTCACTCCAGTTATGTGCAATACTTATCTCACACTTTGGAAG				11	0.501342	8.70683	5.36668	0.0162538	0.597409
ILMN_2591814	Sfrs1	Mus musculus splicing factor, arginine/serine-rich 1 (ASF/SF2) (Sfrs1), transcript variant 1, mRNA.	ILMN_209021	110809	91598842	GCGAGGACCTGGAGATATACGCTGGAGCAATCTCCTTGGAAGGATTCAGC	nucleus [goid 5634] [evidence IDA]	mRNA splice site selection [goid 6376] [evidence IEA]	RNA binding [goid 3723] [evidence IEA]; nucleotide binding [goid 166] [evidence IEA]	11	0.219514	10.3691	5.36106	0.0163419	0.589453
ILMN_1225930	LOC100039346	PREDICTED: Mus musculus hypothetical protein LOC100039346 (LOC100039346), mRNA.	ILMN_310726	100039346	149271639	GGCATGACAAACAGTACAAGAAAGCCCACTTGGGCACAGCCCTGAAGGCC				X	0.359029	9.68016	5.3576	0.0163801	0.584553
ILMN_2732627	Polr3b	Mus musculus polymerase (RNA) III (DNA directed) polypeptide B (Polr3b), mRNA.	ILMN_221218	70428	46195738	TGCGAGGACTTTGCAGATCTCACTCCAGGCTCATCCGGATGAGTCACGAC	nucleus [goid 5634] [evidence IEA]		zinc ion binding [goid 8270] [evidence IEA]; metal ion binding [goid 46872] [evidence IEA]; transferase activity [goid 16740] [evidence IEA]; nucleotidyltransferase activity [goid 16779] [evidence IEA]	10	-0.258847	8.78706	-5.34169	0.0167126	0.562006
ILMN_2485148	Vapa	Mus musculus vesicle-associated membrane protein, associated protein A (Vapa), mRNA.	ILMN_192116	30960	31980695	CTTTACCTTTGCTAATATCATGGCAGAATTTTTCTTATCCCTTGTGAGGC	membrane [goid 16020] [evidence IEA]; endoplasmic reticulum [goid 5783] [evidence IDA]; microtubule [goid 5874] [evidence IDA]		molecular_function [goid 3674] [evidence ND ]; structural molecule activity [goid 5198] [evidence IEA]	17	0.278672	9.22395	5.33942	0.0167236	0.558784
ILMN_1230569	Ssr3	Mus musculus signal sequence receptor, gamma (Ssr3), mRNA.	ILMN_221554	67437	146134887	GCACATAGGATTACGAAGTGTTCAGTAAGACAGTGAAATCTGTGGCAGGC	translocon complex [goid 5784] [evidence IEA]; membrane [goid 16020] [evidence IEA]; integral to endoplasmic reticulum membrane [goid 30176] [evidence IEA]		receptor activity [goid 4872] [evidence IEA]	3	0.478504	8.11763	5.33739	0.0167292	0.555895
ILMN_1236901	Maob	Mus musculus monoamine oxidase B (Maob), mRNA.	ILMN_211647	109731	27370153	GCTTTCCCTTGCTATCTCACAACCTACCTGCCCCATGTACACAGGGTTTT	membrane [goid 16020] [evidence IEA]; mitochondrial inner membrane [goid 5743] [evidence IDA]			X	0.230142	8.22687	5.33498	0.0167438	0.552474
ILMN_1242769	Akap8l	Mus musculus A kinase (PRKA) anchor protein 8-like (Akap8l), mRNA.	ILMN_218176	54194	70780372	GTCCATAACCCTTACCCGGCAGGGCTCCCGTGGCCGAGGCTGGAAGTCCA	chromosome [goid 5694] [evidence IEA]; nucleus [goid 5634] [evidence IEA]; intracellular [goid 5622] [evidence IEA]		kinase activity [goid 16301] [evidence IEA]; zinc ion binding [goid 8270] [evidence IEA]; metal ion binding [goid 46872] [evidence IEA]; DNA binding [goid 3677] [evidence IEA]	17	-0.22677	8.96581	-5.33129	0.0167498	0.547245
ILMN_2450884	Spcs3	Mus musculus signal peptidase complex subunit 3 homolog (S. cerevisiae) (Spcs3), mRNA.	ILMN_240413	76687	125988402	TGCTTTCAGTCACAAGCCTGCGTACCTTACTGCGAGACTGCCAATGCTTC	signal peptidase complex [goid 5787] [evidence IEA]	signal peptide processing [goid 6465] [evidence IEA]	signal peptidase activity [goid 9003] [evidence IEA]	8	0.37927	11.6087	5.32936	0.0167498	0.544499
ILMN_1247078	Ogt	Mus musculus O-linked N-acetylglucosamine (GlcNAc) transferase (UDP-N-acetylglucosamine:polypeptide-N-acetylglucosaminyl transferase) (Ogt), mRNA.	ILMN_211022	108155	46909606	GTGGGAGCATTATGCAGCTGGCAACAAACCTGACCACATGATTAAGCCTG	nucleus [goid 5634] [evidence ISS]; cytosol [goid 5829] [evidence ISS]; intracellular [goid 5622] [evidence TAS]	signal transduction [goid 7165] [evidence ISS]; response to nutrient [goid 7584] [evidence ISS]	transferase activity, transferring glycosyl groups [goid 16757] [evidence IEA]; transferase activity [goid 16740] [evidence IEA]; N-acetyltransferase activity [goid 8080] [evidence TAS]; acetylglucosaminyltransferase activity [goid 8375] [evidence ISS]; protein binding [goid 5515] [evidence ISS]	X	0.155667	7.59268	5.33113	0.0167498	0.547005
ILMN_1241952	6230415M23Rik		ILMN_193480			CTCTGACTGCCTGTGGCTGTTTCTGAGTTTTGTGCCTCTGTCCTACCAGA				11	-0.243331	7.68991	-5.32672	0.0167615	0.540747
ILMN_2694038	Pcyt2	Mus musculus phosphate cytidylyltransferase 2, ethanolamine (Pcyt2), mRNA.	ILMN_209615	68671	31980841	TATCAGATTGACAGTGGCAGTGACCTCACTACAGACCTGATTGTGCAGAG			transferase activity [goid 16740] [evidence IEA]; nucleotidyltransferase activity [goid 16779] [evidence IEA]	11	0.217695	11.1962	5.32532	0.0167615	0.53876
ILMN_1224534	Exosc1	Mus musculus exosome component 1 (Exosc1), mRNA.	ILMN_211841	66583	31981244	GGTACCTGCGGTCAGCTGGCAACCATCTCTTGAAACAATGTGCCGGAAAT	exosome (RNase complex) [goid 178] [evidence ISS]; nucleus [goid 5634] [evidence IEA]; nucleolus [goid 5730] [evidence ISS]	rRNA processing [goid 6364] [evidence IEA]; RNA processing [goid 6396] [evidence ISS]	nuclease activity [goid 4518] [evidence IEA]; exonuclease activity [goid 4527] [evidence IEA]; hydrolase activity [goid 16787] [evidence IEA]; RNA binding [goid 3723] [evidence ISS]; nucleic acid binding [goid 3676] [evidence IEA]; protein binding [goid 5515] [evidence ISS]	19	-0.262683	9.17087	-5.3221	0.0167964	0.534177
ILMN_2593515	Plg	Mus musculus plasminogen (Plg), mRNA.	ILMN_208736	18815	31982112	AGCTTACTGAATATGGGGAGAGGGCTTAGGGTGTTTGGAAAAACTGACAG	extracellular space [goid 5615] [evidence ISS]	tissue regeneration [goid 42246] [evidence IMP]; myoblast differentiation [goid 45445] [evidence IMP]; blood coagulation [goid 7596] [evidence IEA]; apoptosis [goid 6915] [evidence IDA]; induction of apoptosis [goid 6917] [evidence IDA]; organismal physiological process [goid 50874] [evidence IEA]; negative regulation of angiogenesis [goid 16525] [evidence TAS]; muscle maintenance [goid 46716] [e…	serine-type endopeptidase activity [goid 4252] [evidence IEA]; hydrolase activity [goid 16787] [evidence IEA]; peptidase activity [goid 8233] [evidence IEA]; plasmin activity [goid 4283] [evidence IEA]; protein binding [goid 5515] [evidence ISS]; calcium ion binding [goid 5509] [evidence IEA]	17	0.472885	10.1209	5.31846	0.0168415	0.528999
ILMN_1247318	Cramp1l	PREDICTED: Mus musculus Crm, cramped-like (Drosophila), transcript variant 5 (Cramp1l), mRNA.	ILMN_251760	57354	94401766	GCCCCCAGCAGGCAGAGCTCAGTGCTGTTTGCTTTGATAATCGTTAAGCC				17	-0.195672	8.13302	-5.31444	0.0168961	0.523281
ILMN_2667551	Exosc4	Mus musculus exosome component 4 (Exosc4), mRNA.	ILMN_216116	109075	146198563	CAGGAGCACAAGGCCGAGGTTGCACTCAGCTGGCTATGGGTGTCCATCAT	exosome (RNase complex) [goid 178] [evidence IEA]			15	-0.262857	8.82455	-5.31132	0.0169291	0.518849
ILMN_2678838	Synpo2	PREDICTED: Mus musculus synaptopodin 2, transcript variant 3 (Synpo2), mRNA.	ILMN_248698	118449	94370328	CTCAACGCGTCTTTGTTTACCTTTCAACCCCCTGATTCAAAGGATGGCCT				3	-0.131891	7.10193	-5.29929	0.0171228	0.501713
ILMN_2766616	Eif4e2	Mus musculus eukaryotic translation initiation factor 4E member 2 (Eif4e2), transcript variant 3, mRNA.	ILMN_209247	26987	85677505	CCGGTGCTGGGTCTGAGCTGAGCGTTATCAGTATTATGAATGCTTGCACA	cytoplasm [goid 5737] [evidence IEA]	regulation of protein biosynthesis [goid 6417] [evidence IEA]; regulation of translation [goid 6445] [evidence IEA]; translational initiation [goid 6413] [evidence IEA]; protein biosynthesis [goid 6412] [evidence IEA]	RNA binding [goid 3723] [evidence IEA]; translation initiation factor activity [goid 3743] [evidence IEA]; protein binding [goid 5515] [evidence IPI]	1	-0.213912	7.72801	-5.2939	0.0171228	0.494018
ILMN_1229964	Gstz1	Mus musculus glutathione transferase zeta 1 (maleylacetoacetate isomerase) (Gstz1), mRNA.	ILMN_215933	14874	133892597	GGAGTCCAGGCTATTTCTTCCAGGTCCCCGTATTAAAGTTTTCTCTAGCA	mitochondrion [goid 5739] [evidence IDA]; cytoplasm [goid 5737] [evidence IEA]	tyrosine catabolism [goid 6572] [evidence TAS]; L-phenylalanine catabolism [goid 6559] [evidence TAS]; aromatic amino acid family metabolism [goid 9072] [evidence IEA]	transferase activity [goid 16740] [evidence IEA]; glutathione transferase activity [goid 4364] [evidence TAS]; isomerase activity [goid 16853] [evidence IEA]; maleylacetoacetate isomerase activity [goid 16034] [evidence ISS]; catalytic activity [goid 3824] [evidence IEA]	12	-0.275984	13.5122	-5.29702	0.0171228	0.498474
ILMN_1242233	Ndufb6	Mus musculus NADH dehydrogenase (ubiquinone) 1 beta subcomplex, 6 (Ndufb6), mRNA.	ILMN_231065	230075	142363208	CATGGTCTTTAAGGCGTACCGCTCCAGTCTCTTCGCTGTTTCTCATGTGC	mitochondrion [goid 5739] [evidence IDA]		oxidoreductase activity [goid 16491] [evidence IEA]; NADH dehydrogenase (ubiquinone) activity [goid 8137] [evidence IEA]; NADH dehydrogenase activity [goid 3954] [evidence IEA]	4	-0.24888	12.2436	-5.29612	0.0171228	0.497191
ILMN_1216273	Bcl7c	Mus musculus B-cell CLL/lymphoma 7C (Bcl7c), mRNA.	ILMN_236005	12055	34328165	AGCTGAGGCCCCCGAAGCTTACCCTGTCTTTGAGCCAGTGCCATCTGTCC		apoptosis [goid 6915] [evidence IEA]	molecular_function [goid 3674] [evidence ND ]	7	0.382886	10.2144	5.29297	0.0171228	0.492688
ILMN_1237075	Etfa	Mus musculus electron transferring flavoprotein, alpha polypeptide (Etfa), nuclear gene encoding mitochondrial protein, mRNA.	ILMN_214618	110842	142351839	TCGTGGCTATTAACAAAGATCCAGAAGCTCCAATTTTCCAGGTGGCAGAT	mitochondrion [goid 5739] [evidence IDA]; electron transfer flavoprotein complex (sensu Eukaryota) [goid 17133] [evidence TAS]	transport [goid 6810] [evidence IEA]	electron carrier activity [goid 9055] [evidence TAS]; FAD binding [goid 50660] [evidence IEA]	9	0.214481	12.5879	5.30078	0.0171228	0.503829
ILMN_1252944	Myh9	Mus musculus myosin, heavy polypeptide 9, non-muscle (Myh9), transcript variant 1, mRNA.	ILMN_216568	17886	114326445	TCCCAAAGGCGCTGTCATAAAGGAGCAAGTGGGACCCGCACCCCTTTTTT	myosin [goid 16459] [evidence IEA]; cell-cell adherens junction [goid 5913] [evidence IDA]; cytoskeleton [goid 5856] [evidence IEA]; cytoplasm [goid 5737] [evidence IDA]	regulation of cell shape [goid 8360] [evidence IEA]; cell adhesion [goid 7155] [evidence IMP]; cell-cell adhesion [goid 16337] [evidence IMP]; cellular morphogenesis during differentiation [goid 904] [evidence IMP]; cytoskeleton organization and biogenesis [goid 7010] [evidence IEA]	hydrolase activity [goid 16787] [evidence IEA]; nucleotide binding [goid 166] [evidence IEA]; calmodulin binding [goid 5516] [evidence IEA]; ATP binding [goid 5524] [evidence IEA]; motor activity [goid 3774] [evidence IEA]; actin binding [goid 3779] [evidence IEA]; protein binding [goid 5515] [evidence IPI]	15	0.241968	11.2856	5.28361	0.0172637	0.479342
ILMN_2763182	Bre	Mus musculus brain and reproductive organ-expressed protein (Bre), transcript variant 1, mRNA.	ILMN_219430	107976	41281923	AAAAACTACCCATACAGCCCCAGATGGGATGGAAATGAAATGGCCAAGAG	nucleus [goid 5634] [evidence ISS]; cytoplasm [goid 5737] [evidence ISS]	ubiquitin cycle [goid 6512] [evidence IEA]; positive regulation of anti-apoptosis [goid 45768] [evidence ISS]; apoptosis [goid 6915] [evidence IEA]; response to DNA damage stimulus [goid 6974] [evidence ISS]	tumor necrosis factor receptor binding [goid 5164] [evidence IDA]; protein binding [goid 5515] [evidence ISS]	5	0.194232	7.49346	5.28251	0.0172637	0.477766
ILMN_1244979	Lsm1	Mus musculus LSM1 homolog, U6 small nuclear RNA associated (S. cerevisiae) (Lsm1), mRNA.	ILMN_230951	67207	110625666	GTCTAAAGAAACAGTGGCGTGACCTCCCTCACACAAGTCACTGTGGAGCC	ribonucleoprotein complex [goid 30529] [evidence IEA]; nucleus [goid 5634] [evidence IEA]	mRNA metabolism [goid 16071] [evidence IEA]; mRNA processing [goid 6397] [evidence IEA]; nuclear mRNA splicing, via spliceosome [goid 398] [evidence IEA]	RNA binding [goid 3723] [evidence IEA]	8	-0.414103	9.85954	-5.28211	0.0172637	0.477197
ILMN_1251837	Slco1b2	Mus musculus solute carrier organic anion transporter family, member 1b2 (Slco1b2), transcript variant 1, mRNA.	ILMN_221030	28253	14547898	CGGCTTCATTGTGAATGGACTACTATGCATCATTTGTTCTATACCCTTCT	integral to membrane [goid 16021] [evidence IEA]; integral to plasma membrane [goid 5887] [evidence ISS]; membrane [goid 16020] [evidence IEA]	ion transport [goid 6811] [evidence IEA]; transport [goid 6810] [evidence IEA]	organic anion transporter activity [goid 8514] [evidence ISS]; transporter activity [goid 5215] [evidence IEA]	6	-0.449846	10.7289	-5.27927	0.0172918	0.473142
ILMN_1230072	Armc8	Mus musculus armadillo repeat containing 8 (Armc8), mRNA.	ILMN_209228	74125	142348917	CAGCTAGCAGTCGCCACTATGTTGACAGGCTATTTGACCCTGATCCCCAG			binding [goid 5488] [evidence IEA]; molecular_function [goid 3674] [evidence ND ]	9	-0.178167	7.57476	-5.27415	0.0173771	0.465818
ILMN_1249817	Atp5f1	Mus musculus ATP synthase, H+ transporting, mitochondrial F0 complex, subunit b, isoform 1 (Atp5f1), mRNA.	ILMN_220097	11950	142357222	CCTTTACCCTAAGACTGGTGTAACAGGACCTTATGTGCTTGGAACTGGAC	mitochondrion [goid 5739] [evidence IDA]; proton-transporting ATP synthase complex, coupling factor F(o) [goid 45263] [evidence IEA]; mitochondrial inner membrane [goid 5743] [evidence IDA]; proton-transporting two-sector ATPase complex [goid 16469] [evidence IEA]	ion transport [goid 6811] [evidence IEA]; transport [goid 6810] [evidence IEA]; ATP synthesis coupled proton transport [goid 15986] [evidence IEA]; proton transport [goid 15992] [evidence IEA]	hydrogen-transporting ATP synthase activity, rotational mechanism [goid 46933] [evidence IEA]; hydrogen ion transporter activity [goid 15078] [evidence IEA]; hydrogen-transporting ATPase activity, rotational mechanism [goid 46961] [evidence IEA]	3	0.321013	11.384	5.26921	0.0174583	0.458756
ILMN_1230916	LOC433955	PREDICTED: Mus musculus similar to HSPC008 (LOC433955), misc RNA.	ILMN_331714		149254642	AAGTGGCTCCTCCTGAGTACCATCGGAAAGCCGTGTGAGGGGTGTGCTCG				5	0.225463	10.6356	5.26588	0.0174995	0.453992
ILMN_2458986	Bzw1		ILMN_189173		27229011	TTTTCCATTATCCAAACCCCCCAGAAACCTTTTCCCCTAATAGCACCCCA				1	0.419377	9.60067	5.26132	0.017572	0.447469
ILMN_2640842	LOC100041504	PREDICTED: Mus musculus similar to beta chemokine Exodus-2 (LOC100041504), mRNA.	ILMN_311371	100041504	149275207	CTTCAAGCTGGGTGGTTCACGGTCCAACTCACAGGCAAAGAGGGAGCTAG				Un|NT_166434.1	-0.264625	7.15298	-5.25953	0.0175747	0.444909
ILMN_2637094	Pcsk6	PREDICTED: Mus musculus proprotein convertase subtilisin/kexin type 6, transcript variant 4 (Pcsk6), mRNA.	ILMN_230750	18553	94380596	GTGGATGCTGCGCTGGTCCAGTATGGTACAAGCCTACATGATAGAGCTGG				7	0.237279	11.1831	5.24891	0.0178025	0.429696
ILMN_1218584	LOC100044172	PREDICTED: Mus musculus hypothetical protein LOC100044172 (LOC100044172), mRNA.	ILMN_311068	100044172	149265173	CCGGGCCTAGAAATATTAGCCAGTGTTCTCCTTCCATGTGGCTTCCCATG					-0.255473	8.57153	-5.2419	0.017897	0.419642
ILMN_2447373	Abcd3	Mus musculus ATP-binding cassette, sub-family D (ALD), member 3 (Abcd3), mRNA.	ILMN_230154	19299	60218876	CAGTTTTACCATGTCTCCTTAGCAAACTTGTGTACTTATTTTCTGTTCAG	integral to membrane [goid 16021] [evidence IEA]; peroxisomal membrane [goid 5778] [evidence IDA]; membrane [goid 16020] [evidence IEA]; peroxisome [goid 5777] [evidence IEA]; mitochondrion [goid 5739] [evidence IDA]; mitochondrial inner membrane [goid 5743] [evidence IDA]	transport [goid 6810] [evidence IEA]	ATPase activity, coupled to transmembrane movement of substances [goid 42626] [evidence IEA]; ATPase activity [goid 16887] [evidence IEA]; nucleoside-triphosphatase activity [goid 17111] [evidence IEA]; ATP binding [goid 5524] [evidence IEA]; protein binding [goid 5515] [evidence IPI]	3	0.41394	10.6741	5.24237	0.017897	0.42032
ILMN_1251668	Mycbp	Mus musculus c-myc binding protein (Mycbp), mRNA.	ILMN_233812	56309	141801387	TCTTTATTATCCCTGTGAAGTAGGTAGGGTAGTGAAGGGAAGGTTGGGTG	nucleus [goid 5634] [evidence IEA]; cytoplasm [goid 5737] [evidence ISS]	regulation of transcription, DNA-dependent [goid 6355] [evidence IEA]; transcription [goid 6350] [evidence IEA]	protein binding [goid 5515] [evidence ISS]	4	-0.165711	8.68009	-5.23867	0.0179374	0.415015
ILMN_2740646	Kctd20	Mus musculus potassium channel tetramerisation domain containing 20 (Kctd20), mRNA. XM_923925 XM_923928 XM_923933	ILMN_208819	66989	146134949	TCAGGCTTACACGTGTGGTAGACGGCAGCCCAGATCATTCCCTAGCTCCT			ion channel activity [goid 5216] [evidence IEA]	17	-0.200897	8.01503	-5.22822	0.0179633	0.400016
ILMN_2491552	LOC100048439	PREDICTED: Mus musculus similar to homeodomain interacting protein kinase 3 (LOC100048439), mRNA.	ILMN_329133	100048439	149249567	CGGGTTTTCCAGGTGACTATTTTGGTGAGTGTCAAAATAAGAATTTATGG					0.244696	8.13105	5.22453	0.0179633	0.394714
ILMN_2686644	Psmd13	Mus musculus proteasome (prosome, macropain) 26S subunit, non-ATPase, 13 (Psmd13), mRNA.	ILMN_217706	23997	146134473	CCAGCTCCACCTGAGTGGACTTTGTCCAGTGTGGTCTGAGTGCTGCTCTA	protein complex [goid 43234] [evidence IEA]; cytosol [goid 5829] [evidence IEA]; proteasome regulatory particle (sensu Eukaryota) [goid 5838] [evidence IDA]		endopeptidase activity [goid 4175] [evidence ISS]	7	-0.394051	11.5141	-5.226	0.0179633	0.396817
ILMN_2645473	Sat2	Mus musculus spermidine/spermine N1-acetyl transferase 2 (Sat2), mRNA. XM_181304 XM_901865 XM_901869 XM_901870	ILMN_226044	69215	142362782	TCGGAAGGCTGGCTCTCCTTTCGATTTGAAGGCGAGGCAATGAGGGAGTT			acyltransferase activity [goid 8415] [evidence IEA]; N-acetyltransferase activity [goid 8080] [evidence IEA]; transferase activity [goid 16740] [evidence IEA]; diamine N-acetyltransferase activity [goid 4145] [evidence ISS]	11	-0.197071	8.82518	-5.23379	0.0179633	0.408001
ILMN_1252185	Rbp4	Mus musculus retinol binding protein 4, plasma (Rbp4), mRNA.	ILMN_217312	19662	62990164	GCAACGTCTAGGATGTGAAGTTTGAAGATTTCTGATTAGCTTTCATCCGG		transport [goid 6810] [evidence IEA]	binding [goid 5488] [evidence IEA]; retinal binding [goid 16918] [evidence IEA]; retinol binding [goid 19841] [evidence IEA]; retinoid binding [goid 5501] [evidence IEA]; transporter activity [goid 5215] [evidence IEA]	19	0.406882	11.9279	5.23194	0.0179633	0.405359
ILMN_2611352	0610037L13Rik	Mus musculus RIKEN cDNA 0610037L13 gene (0610037L13Rik), mRNA.	ILMN_210991	74098	118130504	GTTGTGCCTTCATACCTGGGAAACCTGTTTCCACACACTATTTCTCCAAT				4	-0.267075	8.24685	-5.22586	0.0179633	0.396614
ILMN_2752408	Ccdc90b	Mus musculus coiled-coil domain containing 90B (Ccdc90b), mRNA.	ILMN_222621	66365	142351851	GAAAAGCTGTCACTCAAACCTGGCTTGATATAGAAGTCCTTATCCTCTGA				7	0.244483	9.17596	5.2285	0.0179633	0.400408
ILMN_1234165	Clec4g	Mus musculus C-type lectin domain family 4, member g (Clec4g), mRNA.	ILMN_227423	75863	142353398	CCTGCATCCCCCTATTTTACCCTCTGACTTGGAGATTTCTTCACACACAG	membrane [goid 16020] [evidence IEA]; integral to membrane [goid 16021] [evidence IEA]			8	-0.313651	12.4556	-5.23469	0.0179633	0.409298
ILMN_1230344	Anapc1	Mus musculus anaphase promoting complex subunit 1 (Anapc1), mRNA.	ILMN_241656	17222	6678833	CGGCACAGAATCCTGATGGCAGCAAAGTGAAGGCAGCATTTCTGTTTTGT	nucleus [goid 5634] [evidence IDA]	mitosis [goid 7067] [evidence IEA]; ubiquitin cycle [goid 6512] [evidence IEA]; cell cycle [goid 7049] [evidence IEA]; cell division [goid 51301] [evidence IEA]	protein binding [goid 5515] [evidence IPI]	2	-0.312857	9.28396	-5.22094	0.0180144	0.389551
ILMN_2759344	LOC100048733	PREDICTED: Mus musculus similar to WAP four-disulfide core domain 2 (LOC100048733), mRNA.	ILMN_318857	100048733	149275149	CGAGCGAAGGAGAGCTCTCAGGGACAGATACTAAACTCTCAGAGACTGGG					0.15289	7.05147	5.19319	0.0181681	0.349592
ILMN_1251072	B230342N21Rik		ILMN_204502			GGTGCAGCAACCTCACTTTGGCGGCGAAGAGGTCCTGAGTTCAATTCCCA				2	-0.196422	7.53748	-5.20763	0.0181681	0.370403
ILMN_1247682	Atp6v0a1		ILMN_215351		12025531	TGGTGACCTTGTTTGAACCCCTCTGTCCTTTTGTGCCCGGTTACGTGATC				11	0.225525	9.85398	5.19612	0.0181681	0.353821
ILMN_1230976	LOC100046343	PREDICTED: Mus musculus similar to CCR4-NOT transcription complex, subunit 6 (LOC100046343), mRNA.	ILMN_325761	100046343	149262083	GGGTATAGTATGAAAGCCAGGTGCTAGCAACAGACAAATTCTGAGCCCAG					0.333257	8.91397	5.2097	0.0181681	0.373387
ILMN_1218325	LOC675228	PREDICTED: Mus musculus similar to vacuolar ATPase subunit F (LOC675228), misc RNA.	ILMN_326458		149269480	CCACTGCCTCCTCCCTGTGCTGTTAATAGTATCGTTGTTGATATTAAAGG					-0.230294	11.4804	-5.20949	0.0181681	0.373075
ILMN_2666851	LOC100046594	PREDICTED: Mus musculus similar to heterogeneous nuclear ribonucleoprotein U-like 2 (LOC100046594), mRNA.	ILMN_317599	100046594	149270321	GGGACGGGTGTGGGGTGTAGATTATGGTAATAAGAGGAATCCCTGGTTTT					0.272669	8.32666	5.20483	0.0181681	0.366375
ILMN_2707227	Mettl7b	Mus musculus methyltransferase like 7B (Mettl7b), mRNA.	ILMN_219322	71664	142376702	GGGGTTCGGAGGAATGGGCGAGCAGAAAAACCTTAGGATGAGAGAGCGGC			transferase activity [goid 16740] [evidence IEA]	10	0.217082	13.5085	5.1943	0.0181681	0.351196
ILMN_1254705	Atp5d	Mus musculus ATP synthase, H+ transporting, mitochondrial F1 complex, delta subunit (Atp5d), mRNA.	ILMN_220690	66043	21536219	GGCTGAGATCCAGATCCGTATTGAGGCCAATGAAGCCCTAGTGAAGGCCC	proton-transporting ATP synthase complex, catalytic core F(1) [goid 45261] [evidence IEA]; mitochondrion [goid 5739] [evidence IEA]; mitochondrial inner membrane [goid 5743] [evidence IDA]; proton-transporting ATP synthase complex [goid 45259] [evidence ISS]; proton-transporting two-sector ATPase complex [goid 16469] [evidence IEA]	ion transport [goid 6811] [evidence IEA]; transport [goid 6810] [evidence IEA]; ATP biosynthesis [goid 6754] [evidence IEA]; ATP synthesis coupled proton transport [goid 15986] [evidence IEA]; proton transport [goid 15992] [evidence ISS]	hydrolase activity [goid 16787] [evidence IEA]; metal ion binding [goid 46872] [evidence IEA]; hydrogen-transporting ATP synthase activity, rotational mechanism [goid 46933] [evidence IEA]; hydrogen ion transporter activity [goid 15078] [evidence ISS]; hydrogen-transporting ATPase activity, rotational mechanism [goid 46961] [evidence IEA]	10	0.18472	11.8108	5.19277	0.0181681	0.348985
ILMN_2429800	Tnfaip1	Mus musculus tumor necrosis factor, alpha-induced protein 1 (endothelial) (Tnfaip1), mRNA.	ILMN_185763	21927	142374284	CTGGCAGGAAAGAATGTGCCCTTTACTACATACCTGCGGTCTCAGTTGCT		immune response [goid 6955] [evidence ISS]; embryonic development [goid 9790] [evidence IEP]; actin cytoskeleton organization and biogenesis [goid 30036] [evidence ISS]; protein homooligomerization [goid 51260] [evidence ISS]; DNA replication [goid 6260] [evidence ISS]; regulation of transcription [goid 45449] [evidence ISS]; protein heterooligomerization [goid 51291] [evidence ISS]; DNA repair […	protein binding [goid 5515] [evidence ISS]	11	-0.159225	10.5688	-5.2132	0.0181681	0.378422
ILMN_1224652	Cyp4f13	Mus musculus cytochrome P450, family 4, subfamily f, polypeptide 13 (Cyp4f13), mRNA.	ILMN_211860	170716	20373154	GCCTTGGAACCAGCTCACCCATGCTCCTACCTCTTTAAATCTCTGAATAA			metal ion binding [goid 46872] [evidence IEA]; iron ion binding [goid 5506] [evidence IEA]; heme binding [goid 20037] [evidence IEA]	17	-0.327228	11.227	-5.20109	0.0181681	0.360984
ILMN_1246861	Ctss	Mus musculus cathepsin S (Ctss), mRNA.	ILMN_220433	13040	10946581	CCAAGTGTGTCGTGATCAATGTGTAGTTACTGTACTAACTAGGTTATAGC	lysosome [goid 5764] [evidence IDA]; membrane [goid 16020] [evidence IDA]		cysteine-type peptidase activity [goid 8234] [evidence IEA]; hydrolase activity [goid 16787] [evidence IEA]; peptidase activity [goid 8233] [evidence IEA]; cathepsin S activity [goid 4218] [evidence IDA]; cysteine-type endopeptidase activity [goid 4197] [evidence IEA]	3	0.276107	7.4684	5.19807	0.0181681	0.356635
ILMN_2644950	Tprkb	Mus musculus Tp53rk binding protein (Tprkb), mRNA.	ILMN_214163	69786	31341154	GCGCCAAGTCTGCAAAGCCAGGTGCTCTCATAGTGCAGTTCTGGGGTTGT	nucleus [goid 5634] [evidence ISS]; cytosol [goid 5829] [evidence ISS]		protein kinase binding [goid 19901] [evidence ISS]; protein binding [goid 5515] [evidence ISS]	6	0.305547	11.0258	5.20417	0.0181681	0.365415
ILMN_1377920	Eef1a1	Mus musculus eukaryotic translation elongation factor 1 alpha 1 (Eef1a1), mRNA.	ILMN_254181	13627	126032328	GCAAGCCCATGTGTGTTGAGAGCTTCTCTGACTACCCTCCACTTGGTCGC	cytoplasm [goid 5737] [evidence IDA]	protein biosynthesis [goid 6412] [evidence IEA]; translational elongation [goid 6414] [evidence IEA]	GTP binding [goid 5525] [evidence IEA]; nucleotide binding [goid 166] [evidence IEA]; translation elongation factor activity [goid 3746] [evidence IEA]	9	-0.267824	14.3497	-5.20028	0.0181681	0.359812
ILMN_1253604	Jarid1c	Mus musculus jumonji, AT rich interactive domain 1C (Rbp2 like) (Jarid1c), mRNA.	ILMN_247102	20591	24475590	CCAGGGCTCATCCTTAAAGATTCCCAATGTAGAACGGCGGATCTTGGACC	nucleus [goid 5634] [evidence IEA]; intracellular [goid 5622] [evidence IEA]	regulation of transcription, DNA-dependent [goid 6355] [evidence IEA]	molecular_function [goid 3674] [evidence ND ]; DNA binding [goid 3677] [evidence IEA]; zinc ion binding [goid 8270] [evidence IEA]; metal ion binding [goid 46872] [evidence IEA]; protein binding [goid 5515] [evidence IEA]	X	0.161066	7.14205	5.20152	0.0181681	0.361595
ILMN_1254827	D830041I17Rik		ILMN_205107			AACCCTAAAGATGAAGATGTTCCTGTTCCGGGAGCGGCCGGCTCCACAGC					0.246735	7.12458	5.17195	0.018515	0.318931
ILMN_3161452	4933422H20Rik	Mus musculus RIKEN cDNA 4933422H20 gene (4933422H20Rik), mRNA.	ILMN_258292	432613	146198578	CATAGGTAGCGCCCGCCGGCCCAGGCTTGCTGCCAATAAAGTTAGACTCT			metal ion binding [goid 46872] [evidence IEA]; receptor activity [goid 4872] [evidence IEA]; protein binding [goid 5515] [evidence IEA]	11	-0.238305	7.47871	-5.17416	0.018515	0.322129
ILMN_2601147	Kdelc1	Mus musculus KDEL (Lys-Asp-Glu-Leu) containing 1 (Kdelc1), mRNA.	ILMN_209992	72050	141801753	CGAGCCCCAAATTCGAGAGGGTATGAAGAGGGTAGAGCCACAATCCGAGG	endoplasmic reticulum [goid 5783] [evidence IEA]			1	0.192867	8.57661	5.17363	0.018515	0.321363
ILMN_2433685	Entpd5	Mus musculus ectonucleoside triphosphate diphosphohydrolase 5 (Entpd5), transcript variant 1, mRNA.	ILMN_259201	12499	71061459	GTGAGGGAGAACATCTTGGAGATTCCTTTGTTTGTGTAGTAATAAAAAGC	plasma membrane [goid 5886] [evidence IEA]; integral to membrane [goid 16021] [evidence IEA]; membrane [goid 16020] [evidence IEA]; endoplasmic reticulum [goid 5783] [evidence IEA]		hydrolase activity [goid 16787] [evidence IEA]; nucleoside-diphosphatase activity [goid 17110] [evidence IEA]; magnesium ion binding [goid 287] [evidence IEA]; calcium ion binding [goid 5509] [evidence IEA]	12	0.172441	7.76035	5.17462	0.018515	0.322794
ILMN_2594031	Nrbp2	Mus musculus nuclear receptor binding protein 2 (Nrbp2), mRNA.	ILMN_209252	223649	21450054	GCTTTGGTGCTTGGAGAACAGCCGTGGGCGGTGGGTGTTGTTACTGTGGT		protein amino acid phosphorylation [goid 6468] [evidence NAS]	ATP binding [goid 5524] [evidence IEA]; nucleotide binding [goid 166] [evidence NAS]; protein kinase activity [goid 4672] [evidence NAS]	15	-0.371889	9.41012	-5.17349	0.018515	0.321163
ILMN_2598201	LOC100048483	PREDICTED: Mus musculus similar to cytochrome c oxidase subunit VIII (LOC100048483), mRNA.	ILMN_310393	100048483	149241413	CATCCTTTGACTAGACCACTTTTGCCAGCCCACCTTGATCATGTTGCCTG					-0.288695	12.2826	-5.16494	0.0186173	0.308801
ILMN_2727785	LOC100046395	PREDICTED: Mus musculus similar to carbonic reductase 4 (LOC100046395), misc RNA.	ILMN_325302		149258805	TCTTGGGAGGTTTGGAGAAACTCTTGAGGTAGCACATGCCGTTGTGTTTC					0.23397	9.28737	5.16353	0.0186173	0.306767
ILMN_1234759	Nudt21	Mus musculus nudix (nucleoside diphosphate linked moiety X)-type motif 21 (Nudt21), mRNA.	ILMN_215791	68219	109948297	GCTGCACCATTGTTTGAGCTGTATGACAATGCACCGGGGTATGGACCCAT	nucleus [goid 5634] [evidence ISS]	mRNA cleavage [goid 6379] [evidence ISS]; mRNA processing [goid 6397] [evidence ISS]	molecular_function [goid 3674] [evidence ND ]; RNA binding [goid 3723] [evidence ISS]; protein binding [goid 5515] [evidence ISS]	8	0.27727	8.30906	5.16623	0.0186173	0.310671
ILMN_2613492	5730455O13Rik	Mus musculus RIKEN cDNA 5730455O13 gene (5730455O13Rik), mRNA.	ILMN_225095	70567	124486728	CTGGTTTTGGCTCTAGCTCTACAGTTTATGGTATACTTGTTTCAAGTGTC	nucleus [goid 5634] [evidence IEA]			19	-0.25442	8.86827	-5.16062	0.0186547	0.302556
ILMN_1222231	Brd3		ILMN_187944		31981063	TGAGTCCATTGTAAGTAGTTTAGCTTGTTTTTTGCAATGCCGGCCTCAAC				2	0.349882	9.65691	5.15646	0.0187263	0.296531
ILMN_2443330	Ttr	Mus musculus transthyretin (Ttr), mRNA.	ILMN_187347	22139	146134390	CTTGCTCTATAAACCGTGTTAGCAGCTCAGGAAGATGCCGTGAAGCATTC		transport [goid 6810] [evidence IEA]; thyroid hormone generation [goid 6590] [evidence IEA]	retinal binding [goid 16918] [evidence IEA]; steroid binding [goid 5496] [evidence IEA]; retinol binding [goid 19841] [evidence IEA]; carrier activity [goid 5386] [evidence IEA]; hormone activity [goid 5179] [evidence IEA]	18	-0.374909	14.4431	-5.15053	0.0188422	0.287941
ILMN_2744237	Emg1	Mus musculus EMG1 nucleolar protein homolog (S. cerevisiae) (Emg1), mRNA.	ILMN_221465	14791	7305108	ATTGGCACTTCCTTTTCTGTTGAAGACATCAGTGACATTCGAGAGTTGGT	nucleus [goid 5634] [evidence IEA]	rRNA processing [goid 6364] [evidence IEA]; translational elongation [goid 6414] [evidence IEA]; ribosome biogenesis [goid 7046] [evidence IEA]	translation elongation factor activity [goid 3746] [evidence IEA]	6	0.251378	9.67843	5.14917	0.0188422	0.285977
ILMN_1237739	LOC100048801	PREDICTED: Mus musculus hypothetical protein LOC100048801 (LOC100048801), mRNA.	ILMN_323512	100048801	149252023	CCTGGGCTGAACTGGGGAGACTACGGAGAGTGGAGCAACTCATGTCCCAA				3	-0.217092	7.9902	-5.14653	0.018873	0.282155
ILMN_2499400	Vamp8	Mus musculus vesicle-associated membrane protein 8 (Vamp8), mRNA.	ILMN_190514	22320	31980628	CTCATTATACTTTTTGCCACTGGTACCATCCCCACTTAAGAGTCCCTTCC	early endosome [goid 5769] [evidence TAS]; membrane [goid 16020] [evidence IEA]	vesicle-mediated transport [goid 16192] [evidence IEA]	protein binding [goid 5515] [evidence IPI]	6	-0.311831	10.6416	-5.14285	0.0189328	0.276815
ILMN_1226985	Scamp2	Mus musculus secretory carrier membrane protein 2 (Scamp2), mRNA.	ILMN_219369	24044	31560286	CTGTCAGCCCTAGAGCCACCAAGTGGTAATGTCAGCCACCGGGGTTTTGT	membrane [goid 16020] [evidence IEA]	transport [goid 6810] [evidence IEA]		9	-0.324482	9.64332	-5.13758	0.0190368	0.269173
ILMN_2726056	Shmt1	Mus musculus serine hydroxymethyltransferase 1 (soluble) (Shmt1), mRNA.	ILMN_259756	20425	67846102	CCACTACAACCCACAAGACCCTGAGAGGCTGCCGTGCTGGTATGATATTC	mitochondrion [goid 5739] [evidence IDA]	one-carbon compound metabolism [goid 6730] [evidence IEA]; L-serine metabolism [goid 6563] [evidence IEA]; glycine metabolism [goid 6544] [evidence IEA]	transferase activity [goid 16740] [evidence IEA]; glycine hydroxymethyltransferase activity [goid 4372] [evidence IEA]	11	-0.377819	9.53976	-5.12699	0.0192484	0.253804
ILMN_2712994	Nupl2	Mus musculus nucleoporin like 2 (Nupl2), mRNA.	ILMN_225508	231042	142379823	TTCTACCTGACCCATACTCCTCCCTAACTATGGCTTCTGAGATTGACTTG	nucleus [goid 5634] [evidence IEA]; nuclear pore [goid 5643] [evidence IEA]	protein targeting [goid 6605] [evidence IEA]; transport [goid 6810] [evidence IEA]; protein transport [goid 15031] [evidence IEA]; mRNA processing [goid 6397] [evidence IEA]	zinc ion binding [goid 8270] [evidence IEA]; metal ion binding [goid 46872] [evidence IEA]; protein binding [goid 5515] [evidence ISS]	5	-0.226043	7.56427	-5.12821	0.0192484	0.25558
ILMN_1260103	LOC666904	PREDICTED: Mus musculus similar to heat shock protein 8 (LOC666904), mRNA.	ILMN_249769	666904	94387986	GTCAGTCCAAGAAGAAGGTGTAGCTTTGTTCCACAGGGACCCAAAACAAG				10	-0.244982	14.3339	-5.12312	0.0193079	0.248188
ILMN_2664049	Mrpl38	Mus musculus mitochondrial ribosomal protein L38 (Mrpl38), mRNA.	ILMN_215828	60441	124430534	CTCTCCCAGGACACCCAGGGGCTTGTGGATGTGCCTCGATTCTATGTGAA	mitochondrial ribosome [goid 5761] [evidence ISS]			11	-0.362452	11.191	-5.11934	0.0193079	0.242696
ILMN_2658355	Ugt3a2	Mus musculus UDP glycosyltransferases 3 family, polypeptide A2 (Ugt3a2), mRNA.	ILMN_215341	223337	142365155	CTGATGCACCCGAGTTAGTACCTCACTACTTTTGGCCCTGTTTTCCTCTT		metabolism [goid 8152] [evidence IEA]	transferase activity, transferring hexosyl groups [goid 16758] [evidence IEA]; transferase activity, transferring glycosyl groups [goid 16757] [evidence IEA]; transferase activity [goid 16740] [evidence IEA]	15	-0.373278	13.2133	-5.11891	0.0193079	0.242066
ILMN_2680440	Atp6v1b2	Mus musculus ATPase, H+ transporting, lysosomal V1 subunit B2 (Atp6v1b2), mRNA.	ILMN_217218	11966	19705577	CTGGGTGATCTTGTGGCACATGTAGCAATGTTTCTTTCATTCCTGTCCCT	proton-transporting ATP synthase complex, catalytic core F(1) [goid 45261] [evidence IEA]; cytoplasm [goid 5737] [evidence IEA]	ion transport [goid 6811] [evidence IEA]; transport [goid 6810] [evidence IEA]; ATP synthesis coupled proton transport [goid 15986] [evidence IEA]; energy coupled proton transport, against electrochemical gradient [goid 15988] [evidence IEA]	nucleotide binding [goid 166] [evidence IEA]; metal ion binding [goid 46872] [evidence IEA]; hydrogen-transporting ATP synthase activity, rotational mechanism [goid 46933] [evidence IEA]; hydrogen-transporting ATPase activity, rotational mechanism [goid 46961] [evidence IEA]	8	0.277245	10.5135	5.12012	0.0193079	0.24383
ILMN_2744998	Entpd8	Mus musculus ectonucleoside triphosphate diphosphohydrolase 8 (Entpd8), mRNA. XM_976205 XM_986744	ILMN_256156	72090	112821697	CCCCTGACCTTTAAGGACTCCAGTCCATCAATTGGGCCAGGAGGGCCAAT	membrane fraction [goid 5624] [evidence IDA]		hydrolase activity [goid 16787] [evidence IEA]; nucleoside-diphosphatase activity [goid 17110] [evidence IDA]; nucleoside-triphosphatase activity [goid 17111] [evidence IDA]	2	0.193339	8.92399	5.11456	0.0193889	0.235745
ILMN_2731024	Pah	Mus musculus phenylalanine hydroxylase (Pah), mRNA.	ILMN_221093	18478	142367614	CAGTGGTAGATCCTTCAGAGTCACATTTGATTTAGATATCTCAGACCTTC		metabolism [goid 8152] [evidence IEA]; L-phenylalanine catabolism [goid 6559] [evidence IEA]; aromatic amino acid family metabolism [goid 9072] [evidence IEA]	oxidoreductase activity [goid 16491] [evidence IEA]; amino acid binding [goid 16597] [evidence IEA]; metal ion binding [goid 46872] [evidence IEA]; iron ion binding [goid 5506] [evidence IEA]; phenylalanine 4-monooxygenase activity [goid 4505] [evidence IMP]; monooxygenase activity [goid 4497] [evidence IEA]; catalytic activity [goid 3824] [evidence IEA]	10	0.71008	10.6893	5.10795	0.0194928	0.226127
ILMN_1237312	Rpap2	Mus musculus RNA polymerase II associated protein 2 (Rpap2), mRNA.	ILMN_196367	231571	21450300	CTTCCTCAGACACAGACAAGCCATTACCCCAGCAAGAAGGAAGCTCTTAC				5	0.210881	8.36857	5.10928	0.0194928	0.228068
ILMN_1237855	Gcc2	Mus musculus GRIP and coiled-coil domain containing 2 (Gcc2), mRNA.	ILMN_234179	70297	61742805	AACAGAGACTGTCTGTAGAACTCAGGGAAGCAGCAGGGCAAGCTGCCCAG			protein binding [goid 5515] [evidence IPI]	10	0.175866	7.05419	5.09908	0.0196624	0.213218
ILMN_2469311	Tmprss6	Mus musculus transmembrane serine protease 6 (Tmprss6), mRNA.	ILMN_188169	71753	125656151	GGACACAAGTATTCTGGGGCAAGTGACCCTGCTAAGGCCTGTTTCCCTCA	plasma membrane [goid 5886] [evidence ISS]; integral to membrane [goid 16021] [evidence ISS]; membrane [goid 16020] [evidence IEA]	angiogenesis [goid 1525] [evidence ISS]; extracellular matrix organization and biogenesis [goid 30198] [evidence ISS]; fibrinolysis [goid 42730] [evidence ISS]; intracellular signaling cascade [goid 7242] [evidence ISS]	serine-type endopeptidase activity [goid 4252] [evidence ISS]; hydrolase activity [goid 16787] [evidence IEA]; peptidase activity [goid 8233] [evidence IEA]	15	0.270902	9.60432	5.09935	0.0196624	0.213616
ILMN_2690203	R3hdm2	Mus musculus R3H domain containing 2 (R3hdm2), mRNA. XM_899252 XM_899263 XM_899266 XM_899270 XM_899277 XM_899286 XM_907380 XM_920311 XM_920324 XM_920334 XM_920346 XM_920357 XM_920367 XM_920384 XM_920392 XM_920401 XM_920409 XM_920417 XM_920428 XM_920439 XM_920447	ILMN_217991	71750	76559939	GACAGACACAGTATTTAATTGCACATACAGATGTTTGCTGGGTTCACTGT	nucleus [goid 5634] [evidence IEA]			10	0.142512	7.07734	5.09647	0.0196953	0.209421
ILMN_1223966	LOC385959		ILMN_200214		38080965	GAAACCAAGACCACTCACCATCATCAGAACCCAGTACTCCTACTTCAGTC					0.502156	8.06107	5.09326	0.0197196	0.204746
ILMN_1221634	Ndst1	Mus musculus N-deacetylase/N-sulfotransferase (heparan glucosaminyl) 1 (Ndst1), mRNA.	ILMN_253710	15531	145279230	CATGAGACTATTTATCCCTAGTGTTGCCCTAAGAGGTAGGGCCTTTTACC	membrane [goid 16020] [evidence IEA]; integral to membrane [goid 16021] [evidence IEA]	smoothened signaling pathway [goid 7224] [evidence IGI]; midbrain development [goid 30901] [evidence IGI]; fibroblast growth factor receptor signaling pathway [goid 8543] [evidence IMP]; protein amino acid sulfation [goid 6477] [evidence TAS]; respiratory gaseous exchange [goid 7585] [evidence IMP]; embryonic development [goid 9790] [evidence IGI]; glycosaminoglycan metabolism [goid 30203] [evide…	transferase activity [goid 16740] [evidence IEA]; hydrolase activity [goid 16787] [evidence IEA]; [heparan sulfate]-glucosamine N-sulfotransferase activity [goid 15016] [evidence TAS]; sulfotransferase activity [goid 8146] [evidence IEA]; catalytic activity [goid 3824] [evidence IEA]	18	0.411006	9.09425	5.09272	0.0197196	0.203947
ILMN_2466034	Ubl4	Mus musculus ubiquitin-like 4 (Ubl4), mRNA.	ILMN_189969	27643	21703809	GTTGTTAAGCCTTTGGAGAAGGTGCTACTGGAAGAAGGGTCTGCCCACAG		protein modification [goid 6464] [evidence IEA]		X	-0.226502	9.23914	-5.08679	0.0198491	0.195307
ILMN_2697103	Rps29	Mus musculus ribosomal protein S29 (Rps29), mRNA.	ILMN_218542	20090	6677802	CATGTGCCGCCAGTGCTTCCGGCAGTACGCGAAGGACATAGGCTTCATTA	ribonucleoprotein complex [goid 30529] [evidence IEA]; cytosolic small ribosomal subunit (sensu Eukaryota) [goid 5843] [evidence ISS]	protein biosynthesis [goid 6412] [evidence ISS]; ribosome biogenesis [goid 7046] [evidence IEA]	zinc ion binding [goid 8270] [evidence ISS]; structural constituent of ribosome [goid 3735] [evidence ISS]	12	-0.295685	14.2545	-5.08127	0.0199679	0.187248
ILMN_1256867	Slc25a26	Mus musculus solute carrier family 25 (mitochondrial carrier, phosphate carrier), member 26 (Slc25a26), mRNA.	ILMN_213603	67582	142347475	AAACTGGGGCCACCGTCTCAGTCCTCTCAATAAATACTCCCGGTAAGGCC	membrane [goid 16020] [evidence IEA]; integral to membrane [goid 16021] [evidence IEA]; mitochondrial inner membrane [goid 5743] [evidence IEA]	transport [goid 6810] [evidence IEA]	binding [goid 5488] [evidence IEA]	6	-0.179058	8.08194	-5.07725	0.0200286	0.181388
ILMN_2639642	Arhgef6	Mus musculus Rac/Cdc42 guanine nucleotide exchange factor (GEF) 6 (Arhgef6), mRNA.	ILMN_213684	73341	22779884	CTCTGGATAAGGAAACTTGTGCAGTGGGCTGCCCATGCTTACACACTAAA	intracellular [goid 5622] [evidence IEA]	regulation of Rho protein signal transduction [goid 35023] [evidence IEA]; intracellular signaling cascade [goid 7242] [evidence IEA]	molecular_function [goid 3674] [evidence ND ]; Rho guanyl-nucleotide exchange factor activity [goid 5089] [evidence IEA]; guanyl-nucleotide exchange factor activity [goid 5085] [evidence IEA]	X	0.165215	7.67899	5.07631	0.0200286	0.18001
ILMN_2775154	Ctsh		ILMN_219471		7106278	GACAAGCCCACCCACGTGACATCATCACCAGAAATACGCTTGGATTGTGG				9	-0.353792	11.0044	-5.06657	0.020231	0.165795
ILMN_1247681	Tex264	Mus musculus testis expressed gene 264 (Tex264), transcript variant 1, mRNA.	ILMN_223212	21767	126090849	GTGGTCATAGCTACCTTCCCTTACACCACCCCCATATCCATCTGGCTGGC				9	-0.233767	8.00464	-5.06693	0.020231	0.166309
ILMN_2643832	Ppm1g	Mus musculus protein phosphatase 1G (formerly 2C), magnesium-dependent, gamma isoform (Ppm1g), mRNA.	ILMN_214061	14208	118131027	CCCCAGGAACAGATGATTTCTGCCCTTCCTGACATCAAGGTGCTGACTCT	nucleus [goid 5634] [evidence IDA]; protein serine/threonine phosphatase complex [goid 8287] [evidence IEA]	cell cycle [goid 7049] [evidence IEA]; protein amino acid dephosphorylation [goid 6470] [evidence IDA]; cell cycle arrest [goid 7050] [evidence IDA]	hydrolase activity [goid 16787] [evidence IEA]; manganese ion binding [goid 30145] [evidence IEA]; protein serine/threonine phosphatase activity [goid 4722] [evidence IEA]; metal ion binding [goid 46872] [evidence IEA]; magnesium ion binding [goid 287] [evidence IEA]; phosphoprotein phosphatase activity [goid 4721] [evidence IDA]; catalytic activity [goid 3824] [evidence IEA]	5	-0.181132	8.25446	-5.06414	0.0202608	0.162234
ILMN_2669912	Nrp1	Mus musculus neuropilin 1 (Nrp1), mRNA.	ILMN_214296	18186	6679133	ACTAGGCGTTATTCAGTGGGCCCTTTTGATGGACATGTGACCTGTAGCCC	membrane [goid 16020] [evidence IEA]; plasma membrane [goid 5886] [evidence IC ]	heart development [goid 7507] [evidence IGI]; vascular endothelial growth factor receptor signaling pathway [goid 48010] [evidence IMP]; angiogenesis [goid 1525] [evidence IMP]; cell adhesion [goid 7155] [evidence IEA]; negative regulation of axon extension [goid 30517] [evidence IGI]; cell differentiation [goid 30154] [evidence IEA]; development [goid 7275] [evidence IEA]; axon guidance [goid 74…	semaphorin receptor activity [goid 17154] [evidence IPI]; protein binding [goid 5515] [evidence IPI]; receptor activity [goid 4872] [evidence IEA]	8	0.279583	9.76852	5.05932	0.0203343	0.155187
ILMN_1251370	Ndufa1	Mus musculus NADH dehydrogenase (ubiquinone) 1 alpha subcomplex, 1 (Ndufa1), mRNA.	ILMN_217898	54405	110556627	CGAGTTGCTCGTGTTCAGTACCAGTGGTATCTGATGGAACGCGATAGACG	mitochondrion [goid 5739] [evidence IDA]		oxidoreductase activity [goid 16491] [evidence IEA]; NADH dehydrogenase (ubiquinone) activity [goid 8137] [evidence IEA]; NADH dehydrogenase activity [goid 3954] [evidence IEA]	X	0.198177	12.5337	5.05882	0.0203343	0.15446
ILMN_1251183	ORF61	Mus musculus open reading frame 61 (ORF61), mRNA.	ILMN_229297	216157	114051543	ACCTCTACCACTTCGCCTTCTATGCCTACCACTACCGCTTTAACGGGCAG	membrane [goid 16020] [evidence IEA]; integral to membrane [goid 16021] [evidence IEA]		molecular_function [goid 3674] [evidence ND ]	10	-0.309896	8.94383	-5.05455	0.0203347	0.148214
ILMN_2734290	1200003C05Rik	Mus musculus RIKEN cDNA 1200003C05 gene (1200003C05Rik), mRNA.	ILMN_219167	104771	21312773	CTGCAAAATTTACCGAACCATCACGGATACTCTCAGAAGGGGCCAATGGA				12	0.236246	9.97826	5.05545	0.0203347	0.14953
ILMN_3160592	AA415398	Mus musculus expressed sequence AA415398 (AA415398), mRNA.	ILMN_238724	433752	51921350	CTCTGGGACCTAAGATTCAAGTGCTAAATGCACAGTCGATCCGTGCTTCC				4	-0.202661	8.13841	-5.05697	0.0203347	0.151758
ILMN_2690575	Pcbd1	Mus musculus pterin 4 alpha carbinolamine dehydratase/dimerization cofactor of hepatocyte nuclear factor 1 alpha (TCF1) 1 (Pcbd1), mRNA.	ILMN_218023	13180	133892664	CCCTGACTCTTATTTGCTTGGGGGAAGGAGTGACTGGAGGAGGAACCTAG	nucleus [goid 5634] [evidence IPI]	protein heterooligomerization [goid 51291] [evidence IPI]; protein homotetramerization [goid 51289] [evidence IPI]	4-alpha-hydroxytetrahydrobiopterin dehydratase activity [goid 8124] [evidence IEA]; phenylalanine 4-monooxygenase activity [goid 4505] [evidence IDA]; protein binding [goid 5515] [evidence IPI]	10	0.194737	12.2557	5.04636	0.0204958	0.136226
ILMN_1254276	Hist2h2ac	Mus musculus histone cluster 2, H2ac (Hist2h2ac), mRNA.	ILMN_233024	319176	30089709	ATGTCTGGCCGTGGCAAACAGGGAGGCAAGGCCCGCGCCAAGGCCAAGTC	chromosome [goid 5694] [evidence IEA]; nucleus [goid 5634] [evidence IEA]; nucleosome [goid 786] [evidence IEA]	nucleosome assembly [goid 6334] [evidence IEA]; chromosome organization and biogenesis (sensu Eukaryota) [goid 7001] [evidence IEA]	DNA binding [goid 3677] [evidence IEA]	3	0.274634	9.3322	5.04714	0.0204958	0.137372
ILMN_1251984	C730026J16		ILMN_185639			TATTAACATGACTGTCAACATTGCCTTCAGAAGTCTGCTTGCCCTACAAG				9	0.245999	8.96504	5.03964	0.020624	0.126378
ILMN_1230853	Cfb	Mus musculus complement factor B (Cfb), mRNA.	ILMN_215115	14962	6996918	CAAGCTCAAAGATGAGGATTTGGGTTTTCTATAAAGAGCTTCCTGCAGGG	extracellular region [goid 5576] [evidence IEA]	complement activation [goid 6956] [evidence IEA]; immune response [goid 6955] [evidence IEA]; complement activation, alternative pathway [goid 6957] [evidence TAS]; cell proliferation [goid 8283] [evidence TAS]; innate immune response [goid 45087] [evidence IEA]	serine-type endopeptidase activity [goid 4252] [evidence IEA]; hydrolase activity [goid 16787] [evidence IEA]; alternative-complement-pathway C3/C5 convertase activity [goid 3812] [evidence IEA]; peptidase activity [goid 8233] [evidence IEA]	17	0.358168	12.3856	5.03931	0.020624	0.125898
ILMN_2740445	Nsbp1	Mus musculus nucleosome binding protein 1 (Nsbp1), mRNA.	ILMN_221796	50887	133778914	CAAAAGGAAGGTCAGCCTGAGGAAGATGGAAAGGAAGATCAGCCTGAGGA	chromatin [goid 785] [evidence IEA]; nucleus [goid 5634] [evidence IEA]; nucleoplasm [goid 5654] [evidence IDA]	regulation of transcription from RNA polymerase I promoter [goid 6356] [evidence IDA]; transcription [goid 6350] [evidence IEA]; regulation of transcription, DNA-dependent [goid 6355] [evidence IEA]	DNA binding [goid 3677] [evidence IEA]; chromatin binding [goid 3682] [evidence IDA]	X	0.390556	10.0447	5.03557	0.0206953	0.12041
ILMN_1259673	Gnaq		ILMN_190783		37059805	GGCAGCCAGGAAGAGAACGCAGGGAAATAGATCATTCAGCAAGCCGTTTG				19	0.262408	8.10653	5.02938	0.020777	0.111332
ILMN_1243370	Cyb5r1	Mus musculus cytochrome b5 reductase 1 (Cyb5r1), mRNA.	ILMN_217747	72017	141802562	CCACTACTTAGATGAGTACAGGTTGAGTGCGCTTATAGACACAGTCCTAC			NAD binding [goid 51287] [evidence IEA]; FAD binding [goid 50660] [evidence IEA]; cytochrome-b5 reductase activity [goid 4128] [evidence IEA]	1	0.156029	7.42505	5.02981	0.020777	0.111966
ILMN_1215208	Dvl1	Mus musculus dishevelled, dsh homolog 1 (Drosophila) (Dvl1), mRNA.	ILMN_218259	13542	47933343	ACCACTTCCTGGGCATCAGCATCGTGGGCCAGAGCAACGACCGGGGTGAT	cytoplasmic membrane-bound vesicle [goid 16023] [evidence IDA]; intracellular [goid 5622] [evidence IEA]	Wnt receptor signaling pathway [goid 16055] [evidence TAS]; frizzled signaling pathway [goid 7222] [evidence IEA]; intracellular signaling cascade [goid 7242] [evidence IEA]; development [goid 7275] [evidence IEA]	signal transducer activity [goid 4871] [evidence IEA]; protein binding [goid 5515] [evidence IPI]	4	-0.15132	7.28013	-5.02872	0.020777	0.110362
ILMN_2634566	0610007P22Rik	Mus musculus RIKEN cDNA 0610007P22 gene (0610007P22Rik), mRNA.	ILMN_213192	68327	142372926	GTGTGCATTATTCAGAAGTGGCAGTAGGACCTGGGGATGGACGGGCCTGC				17	-0.273485	9.59295	-5.02523	0.0208307	0.105243
ILMN_2637811	Gtf2h1	Mus musculus general transcription factor II H, polypeptide 1 (Gtf2h1), mRNA.	ILMN_209082	14884	142388290	AAGTAGAAGGCACATGTGCGGGAGTCGTGGTCAGTGCAGGACGTCGTCAG	nucleus [goid 5634] [evidence IDA]	regulation of transcription, DNA-dependent [goid 6355] [evidence IEA]; DNA repair [goid 6281] [evidence IEA]; response to DNA damage stimulus [goid 6974] [evidence IEA]; transcription [goid 6350] [evidence IEA]	transcription factor activity [goid 3700] [evidence IEA]	7	-0.259655	10.5071	-5.0242	0.0208307	0.103732
ILMN_1243112	Nrd1	Mus musculus nardilysin, N-arginine dibasic convertase, NRD convertase 1 (Nrd1), mRNA.	ILMN_221859	230598	31559917	GGCCTTCACAGCAACACTCAGCCTCTTCCCCTACCATAAAATAGTCAAAT		transport [goid 6810] [evidence IEA]; lipid transport [goid 6869] [evidence IEA]; steroid metabolism [goid 8202] [evidence IEA]	hydrolase activity [goid 16787] [evidence IEA]; metallopeptidase activity [goid 8237] [evidence IEA]; zinc ion binding [goid 8270] [evidence IEA]; metal ion binding [goid 46872] [evidence IEA]; peptidase activity [goid 8233] [evidence IEA]; nardilysin activity [goid 16919] [evidence ISS]; metalloendopeptidase activity [goid 4222] [evidence IEA]; protein binding [goid 5515] [evidence IPI]	4	-0.304547	10.3381	-5.01785	0.0209412	0.0944097
ILMN_2732536	Dctn5	Mus musculus dynactin 5 (Dctn5), mRNA.	ILMN_221212	59288	31981210	CACAGTCCACACAGATGACAGGCCACTTTCCTGCTGCTAAGATGGGACCA	dynactin complex [goid 5869] [evidence ISS]; cytoskeleton [goid 5856] [evidence IEA]		acyltransferase activity [goid 8415] [evidence IEA]	7	-0.215171	9.78645	-5.01912	0.0209412	0.0962782
ILMN_2476733	1200016E24Rik		ILMN_191167		51828727	TTGATAGGACATGACTCCTTAGTTACATAGATTCCTTTGGCAGAACTCCC				6	0.455432	10.2747	5.01046	0.0210429	0.0835446
ILMN_2679770	Mrpl9	Mus musculus mitochondrial ribosomal protein L9 (Mrpl9), mRNA.	ILMN_199362	78523	118130689	GGGCAGGTTCGCTGTGGTTGTCATCTCCTTCAGTGGTCATCGTAGCCAGC	ribonucleoprotein complex [goid 30529] [evidence IEA]; mitochondrion [goid 5739] [evidence IEA]		structural constituent of ribosome [goid 3735] [evidence IEA]	3	-0.215357	9.4953	-5.01158	0.0210429	0.0851929
ILMN_1241082	Smo	Mus musculus smoothened homolog (Drosophila) (Smo), mRNA.	ILMN_215420	319757	39812461	CTAGTCATTTTCATAGTGCCCCACATTCAAGAACCAGACAACAGGATGCC	cilium [goid 5929] [evidence IDA]	vasculogenesis [goid 1570] [evidence IMP]; osteoblast differentiation [goid 1649] [evidence IMP]; smoothened signaling pathway [goid 7224] [evidence IMP]; dorsal/ventral pattern formation [goid 9953] [evidence IMP]; negative regulation of DNA binding [goid 43392] [evidence IGI]; central nervous system development [goid 7417] [evidence IGI]; pattern specification [goid 7389] [evidence IMP]; determ…	G-protein coupled receptor activity [goid 4930] [evidence IEA]; non-G-protein coupled 7TM receptor activity [goid 4926] [evidence IEA]	6	0.192739	7.51153	5.01255	0.0210429	0.0866146
ILMN_2694999	2610029G23Rik	Mus musculus RIKEN cDNA 2610029G23 gene (2610029G23Rik), mRNA.	ILMN_210420	67683	146135007	CTACGGGACTTTACTGCGACTGGATTGTTCCCAGGGCTACACTGAAGAGA				X	0.25637	9.1285	5.00296	0.0211849	0.0725243
ILMN_2723699	Inpp5f	Mus musculus inositol polyphosphate-5-phosphatase F (Inpp5f), mRNA.	ILMN_211771	101490	146198572	CAATGTCTCTGGCATCCTTTAGAGCCTTACTCTGGTTAACTGACTCTCAG			molecular_function [goid 3674] [evidence ND ]	7	-0.200262	9.36856	-4.98683	0.0211849	0.0487674
ILMN_2461098	Plxnb2	PREDICTED: Mus musculus plexin B2, transcript variant 13 (Plxnb2), mRNA.	ILMN_230965	140570	149267067	CGGTTCCTGGACTGTAACTGTCTGCCAGACGGAAGGAGAAGAAAAAGCGG				15	0.214615	10.0736	5.0003	0.0211849	0.068598
ILMN_2504698	Trip12	Mus musculus thyroid hormone receptor interactor 12 (Trip12), mRNA.	ILMN_187207	14897	91932790	TGCCGGACTACTCGAGCATTGACATAATGCGGGACAAACTCTTGATAGCA			receptor activity [goid 4872] [evidence IEA]	1	0.323637	9.48955	4.9877	0.0211849	0.0500507
ILMN_2507044	Hcfc2	PREDICTED: Mus musculus host cell factor C2, transcript variant 1 (Hcfc2), mRNA.	ILMN_228230	67933	94388510	CACAGGCTTGCAGACGAGCAAAAATCGCTTCTGCTTTAGAGTGTCTGCTC				10	-0.151907	7.28266	-4.98695	0.0211849	0.0489476
ILMN_1257104	Sema5a	Mus musculus sema domain, seven thrombospondin repeats (type 1 and type 1-like), transmembrane domain (TM) and short cytoplasmic domain, (semaphorin) 5A (Sema5a), mRNA.	ILMN_210299	20356	119226252	GCCGCCCTCAACAGCAGCATAACTAACCACATCAACAAACTGGACAAATA	integral to membrane [goid 16021] [evidence IDA]; membrane [goid 16020] [evidence IEA]	patterning of blood vessels [goid 1569] [evidence IMP]; cell differentiation [goid 30154] [evidence IEA]; development [goid 7275] [evidence IEA]; axon guidance [goid 7411] [evidence IMP]	axon guidance receptor activity [goid 8046] [evidence IDA]; receptor activity [goid 4872] [evidence IEA]	15	0.127064	7.03086	4.98561	0.0211849	0.0469646
ILMN_2591298	Zfp740	Mus musculus zinc finger protein 740 (Zfp740), mRNA.	ILMN_208969	68744	23397412	GATTGTACTTCATGGCTTGACATAGAGGGTTAGAGAAGTGGGGTGACCAC	nucleus [goid 5634] [evidence IEA]; intracellular [goid 5622] [evidence IEA]		zinc ion binding [goid 8270] [evidence IEA]; metal ion binding [goid 46872] [evidence IEA]; nucleic acid binding [goid 3676] [evidence IEA]	15	0.149495	7.42318	4.99136	0.0211849	0.0554455
ILMN_2669804	Etfdh	Mus musculus electron transferring flavoprotein, dehydrogenase (Etfdh), mRNA.	ILMN_216328	66841	21313289	GCTACACGCTGTTCGAAATATAAGGCCATCTTGCCACGGGATACTGGGAG	membrane [goid 16020] [evidence IEA]; mitochondrion [goid 5739] [evidence IDA]; electron transfer flavoprotein complex (sensu Eukaryota) [goid 17133] [evidence TAS]; mitochondrial inner membrane [goid 5743] [evidence IDA]	transport [goid 6810] [evidence IEA]	4 iron, 4 sulfur cluster binding [goid 51539] [evidence IEA]; metal ion binding [goid 46872] [evidence IEA]; iron ion binding [goid 5506] [evidence IEA]	3	-0.197301	11.0818	-4.99487	0.0211849	0.0606081
ILMN_1236758	Wfdc2	Mus musculus WAP four-disulfide core domain 2 (Wfdc2), mRNA.	ILMN_216447	67701	141802067	CCTTTCTCTCTGGTCTTTGCATTTCTTCCTGGTCCGATGAAAGCATCTCC			serine-type endopeptidase inhibitor activity [goid 4867] [evidence IEA]; endopeptidase inhibitor activity [goid 4866] [evidence IEA]	2	0.499939	8.10882	4.99299	0.0211849	0.0578389
ILMN_1234698	Tspan2	Mus musculus tetraspanin 2 (Tspan2), mRNA.	ILMN_242096	70747	70608156	CCTGTGTGATTACCTCTCTGAGGGTGAAGCTTTCCAAAGAATGTGCTGGG	membrane [goid 16020] [evidence IEA]; integral to membrane [goid 16021] [evidence IEA]			3	0.202568	7.244	4.98992	0.0211849	0.053316
ILMN_1219670	Gpatch4	Mus musculus G patch domain containing 4 (Gpatch4), mRNA.	ILMN_213220	66614	27754123	CAGCTCACCAGCTAAAGGATGGTGGGAAGAGGAATCAGGATGGAGGAATA				3	-0.275153	8.50706	-4.98444	0.0211849	0.0452507
ILMN_2612350	Stx18	Mus musculus syntaxin 18 (Stx18), mRNA.	ILMN_211084	71116	77736534	AGCCCGAACTGGGAACCTGGGGCGATGGCAAGGGTGAAGATGAGCTGTCT	membrane [goid 16020] [evidence IEA]			5	-0.27834	8.22216	-4.98975	0.0211849	0.0530691
ILMN_1243314	LOC622994	PREDICTED: Mus musculus hypothetical LOC622994 (LOC622994), misc RNA.	ILMN_311580		149257606	CCCCACCCGGCCTGATAAAGCTCGAAGACTGGGGTACAAGGCTAAGCAAG				7	0.226624	10.2601	4.997	0.0211849	0.063745
ILMN_1222137	Mll1	Mus musculus myeloid/lymphoid or mixed-lineage leukemia 1 (Mll1), mRNA.	ILMN_246113	214162	124486681	GGGGGGAAGGAAAACGTGTCTGAAGCCCATCAGTGTTAACTCCCTGAGAC	nucleus [goid 5634] [evidence IDA]	anterior/posterior pattern formation [goid 9952] [evidence IMP]; embryonic hemopoiesis [goid 35162] [evidence IMP]; transcription [goid 6350] [evidence IEA]; regulation of transcription, DNA-dependent [goid 6355] [evidence IEA]; DNA methylation [goid 6306] [evidence IMP]	DNA binding [goid 3677] [evidence IEA]; zinc ion binding [goid 8270] [evidence IEA]; metal ion binding [goid 46872] [evidence IEA]; protein binding [goid 5515] [evidence IPI]	9	-0.165584	8.6583	-4.99905	0.0211849	0.0667685
ILMN_1250816	Apeh	Mus musculus acylpeptide hydrolase (Apeh), mRNA.	ILMN_222037	235606	22122788	GGTTTCCTGGGCTCTGGACTCCGAATGAGTGGGCAGAGGACTATGGACTC			acylaminoacyl-peptidase activity [goid 4254] [evidence IEA]	9	-0.361531	10.4397	-4.99003	0.0211849	0.0534891
ILMN_3162159	D630014A15Rik	Mus musculus RIKEN cDNA D630014A15 gene (D630014A15Rik), mRNA.	ILMN_234807	319666	85701878	CAGCTGCTCTTGGCGTCCAGGGACCTCAGCTTGGGCCAGATATAGTGCCT				8	-0.231647	8.37115	-4.98642	0.0211849	0.0481672
ILMN_1245322	1200013P24Rik	Mus musculus RIKEN cDNA 1200013P24 gene (1200013P24Rik), mRNA.	ILMN_219220	74763	134254441	CCCTCAGCGAGGTCAGCCTGCGCCTCCTCTGCCACGATGACATAGACACT			transferase activity [goid 16740] [evidence IEA]	16	-0.153543	7.25863	-4.98022	0.0212546	0.0390243
ILMN_2620078	Dap3	Mus musculus death associated protein 3 (Dap3), mRNA.	ILMN_211847	65111	42734455	GCGCATGAGGAAGTCCCAAGGTTCCAAGCTGAACACCCTGACCTGCACTG	mitochondrial matrix [goid 5759] [evidence IDA]; mitochondrial ribosome [goid 5761] [evidence IEA]; ribonucleoprotein complex [goid 30529] [evidence IEA]; mitochondrion [goid 5739] [evidence IEA]; small ribosomal subunit [goid 15935] [evidence IEA]	apoptotic mitochondrial changes [goid 8637] [evidence IDA]		3	-0.255947	10.8028	-4.97959	0.0212546	0.0380976
ILMN_2420070	Tubg1	Mus musculus tubulin, gamma 1 (Tubg1), mRNA.	ILMN_184611	103733	118129919	TTAGCCCAGGCCCTGCCAGGCTGACTTCCCCTCGGAGCACAGATCAGGGA	pericentriolar material [goid 242] [evidence IDA]; microtubule [goid 5874] [evidence IEA]; spindle microtubule [goid 5876] [evidence IDA]; gamma-tubulin complex [goid 930] [evidence ISS]; spindle pole body [goid 5816] [evidence ISS]; cytoplasmic microtubule [goid 5881] [evidence IDA]; protein complex [goid 43234] [evidence IEA]; polar microtubule [goid 5827] [evidence ISS]; condensed nuclear chro…	mitotic spindle organization and biogenesis [goid 7052] [evidence TAS]; regulation of mitosis [goid 7088] [evidence TAS]; microtubule nucleation [goid 7020] [evidence TAS]; microtubule-based process [goid 7017] [evidence IEA]; microtubule-based movement [goid 7018] [evidence IEA]; meiotic spindle organization and biogenesis [goid 212] [evidence IEP]; protein polymerization [goid 51258] [evidence …	GTPase activity [goid 3924] [evidence IEA]; structural molecule activity [goid 5198] [evidence IEA]; GTP binding [goid 5525] [evidence IEA]; protein binding [goid 5515] [evidence ISS]; nucleotide binding [goid 166] [evidence IEA]; structural constituent of cytoskeleton [goid 5200] [evidence TAS]	11	-0.251101	9.13327	-4.97799	0.0212638	0.0357319
ILMN_1230454	Hadhb	Mus musculus hydroxyacyl-Coenzyme A dehydrogenase/3-ketoacyl-Coenzyme A thiolase/enoyl-Coenzyme A hydratase (trifunctional protein), beta subunit (Hadhb), mRNA.	ILMN_210745	231086	21704099	GTCTTTGTAACATTTGCAGATACTCCTTATTCCTGTCTGTGTCATAGAGA	mitochondrion [goid 5739] [evidence TAS]; mitochondrial inner membrane [goid 5743] [evidence IDA]	lipid metabolism [goid 6629] [evidence IEA]; fatty acid beta-oxidation [goid 6635] [evidence TAS]	acetyl-CoA C-acetyltransferase activity [goid 3985] [evidence TAS]	5	-0.247349	12.1213	-4.97572	0.021294	0.0323834
ILMN_2644162	9330129D05Rik	PREDICTED: Mus musculus RIKEN cDNA 9330129D05 gene, transcript variant 4 (9330129D05Rik), mRNA.	ILMN_235915	338350	94375329	CACTGTGTGACCACTGATGTGCCCACGTCACAGAATACTGATTCAGATGC				5	-0.255287	7.89216	-4.96773	0.0214746	0.0205931
ILMN_2453620	Ube2g1	Mus musculus ubiquitin-conjugating enzyme E2G 1 (UBC7 homolog, C. elegans) (Ube2g1), mRNA.	ILMN_187383	67128	115292440	AGTTTTTCACGATGACTTCAGAGGAGGGGTCATCACTAGGTGCTTTGTCC		protein modification [goid 6464] [evidence IEA]	ligase activity [goid 16874] [evidence IEA]	11	0.28852	9.67528	4.9674	0.0214746	0.0201144
ILMN_1240770	Acly	Mus musculus ATP citrate lyase (Acly), mRNA.	ILMN_209572	104112	40254106	GCTGTGAAATGTCTTGTGTCAGTGTCCTCTGTGTTCATGCAGCCGACTTG	intracellular [goid 5622] [evidence TAS]	metabolism [goid 8152] [evidence IEA]; lipid biosynthesis [goid 8610] [evidence IEA]; acetyl-CoA biosynthesis [goid 6085] [evidence TAS]	transferase activity [goid 16740] [evidence IEA]; lyase activity [goid 16829] [evidence IEA]; ATP citrate synthase activity [goid 3878] [evidence TAS]; nucleotide binding [goid 166] [evidence IEA]; metal ion binding [goid 46872] [evidence IEA]; ATP binding [goid 5524] [evidence IEA]; magnesium ion binding [goid 287] [evidence IEA]; protein binding [goid 5515] [evidence IPI]; catalytic activity [g…	11	0.638496	12.4204	4.96322	0.0215253	0.0139274
ILMN_2603596	1110039B18Rik	Mus musculus RIKEN cDNA 1110039B18 gene (1110039B18Rik), mRNA.	ILMN_241581	68796	142353473	TCTGTCAGCCTGCTGAAGGGGGTCAGCATATGGCTCCTGGGGAGAATAAA	nucleus [goid 5634] [evidence IEA]	regulation of transcription, DNA-dependent [goid 6355] [evidence IEA]; transcription [goid 6350] [evidence IEA]	kinase activity [goid 16301] [evidence IEA]; transferase activity [goid 16740] [evidence IEA]; DNA binding [goid 3677] [evidence IEA]	5	-0.383754	9.96919	-4.96449	0.0215253	0.0158034
ILMN_2768926	Abcf1	Mus musculus ATP-binding cassette, sub-family F (GCN20), member 1 (Abcf1), mRNA.	ILMN_218252	224742	39930334	AGAGGTGACCTTTGCTGTGCTGGGTTCCCCTCAGGCCTAGTTAAGGTGGC			ATP binding [goid 5524] [evidence IEA]; ATPase activity [goid 16887] [evidence IEA]; nucleotide binding [goid 166] [evidence IEA]; nucleoside-triphosphatase activity [goid 17111] [evidence IEA]	17	-0.181925	9.77344	-4.96137	0.0215427	0.0112076
ILMN_2503728	Polr2l	PREDICTED: Mus musculus polymerase (RNA) II (DNA directed) polypeptide L (Polr2l), mRNA.	ILMN_243849	66491	149258256	GCCTGGCTGTGGCCCTGTGGCTAAGTCCTGTTACCCTGGAAGGAACTGTT				7	-0.30316	12.4806	-4.95966	0.0215561	0.00867846
ILMN_2722131	5430411K18Rik	PREDICTED: Mus musculus RIKEN cDNA 5430411K18 gene (5430411K18Rik), mRNA.	ILMN_239380	71423	149270158	GGTCTGTCATCCCCTCTCCAATAGAAGAAAACTTTAGAAGCTGTAGACAG				18	0.175595	8.31114	4.95815	0.0215633	0.00644157
ILMN_2589024	Plg	Mus musculus plasminogen (Plg), mRNA.	ILMN_208736	18815	31982112	CTTGGTGCTACACCACTGACCCGAGCGTCAGGTGGGAATACTGCAACCTG	extracellular space [goid 5615] [evidence ISS]	tissue regeneration [goid 42246] [evidence IMP]; myoblast differentiation [goid 45445] [evidence IMP]; blood coagulation [goid 7596] [evidence IEA]; apoptosis [goid 6915] [evidence IDA]; induction of apoptosis [goid 6917] [evidence IDA]; organismal physiological process [goid 50874] [evidence IEA]; negative regulation of angiogenesis [goid 16525] [evidence TAS]; muscle maintenance [goid 46716] [e…	serine-type endopeptidase activity [goid 4252] [evidence IEA]; hydrolase activity [goid 16787] [evidence IEA]; peptidase activity [goid 8233] [evidence IEA]; plasmin activity [goid 4283] [evidence IEA]; protein binding [goid 5515] [evidence ISS]; calcium ion binding [goid 5509] [evidence IEA]	17	-0.356427	11.8489	-4.95454	0.0216378	0.00109861
ILMN_1223821	Hltf	Mus musculus helicase-like transcription factor (Hltf), transcript variant 1, mRNA.	ILMN_236240	20585	67763823	ACTGGGAGTGGCCTGCTTGGGTGAGTAGCCCATAGGATTTGTAGGACTAG	nucleus [goid 5634] [evidence IEA]	chromatin modification [goid 16568] [evidence IEA]; transcription [goid 6350] [evidence IEA]; regulation of transcription from RNA polymerase II promoter [goid 6357] [evidence IDA]	RNA polymerase II transcription factor activity [goid 3702] [evidence IDA]; transcriptional activator activity [goid 16563] [evidence IDA]; ATPase activity [goid 16887] [evidence IDA]; hydrolase activity [goid 16787] [evidence IEA]; nucleotide binding [goid 166] [evidence IEA]; zinc ion binding [goid 8270] [evidence IEA]; metal ion binding [goid 46872] [evidence IEA]; protein binding [goid 5515] …	3	0.239619	8.67036	4.952	0.021678	-0.00264744
ILMN_2600309	Spg7	Mus musculus spastic paraplegia 7 homolog (human) (Spg7), mRNA.	ILMN_201532	234847	148539987	GTGATAAACTATGAGGACATTGAGGCGCTCATTGGCCCGCCGCCCCATGG	membrane [goid 16020] [evidence IEA]; integral to membrane [goid 16021] [evidence IEA]; mitochondrion [goid 5739] [evidence IDA]	regulation of cell adhesion [goid 30155] [evidence TAS]; anterograde axon cargo transport [goid 8089] [evidence IMP]; mitochondrion organization and biogenesis [goid 7005] [evidence IMP]; cell adhesion [goid 7155] [evidence TAS]; protein catabolism [goid 30163] [evidence IEA]	metallopeptidase activity [goid 8237] [evidence IEA]; nucleoside-triphosphatase activity [goid 17111] [evidence IEA]; ATP binding [goid 5524] [evidence IEA]; peptidase activity [goid 8233] [evidence IEA]; nucleotide binding [goid 166] [evidence IEA]; zinc ion binding [goid 8270] [evidence IEA]; metal ion binding [goid 46872] [evidence IEA]; metalloendopeptidase activity [goid 4222] [evidence IEA]	8	0.346274	8.433	4.94777	0.021773	-0.00890284
ILMN_1248832	LOC386082		ILMN_200258		38081127	GGACCTGGAGGGCATCATCCTGAGTGAGATTGCTTTTACAAAAATTCAGG					0.393041	8.92035	4.944	0.0218539	-0.0144943
ILMN_1242577	LOC671523	PREDICTED: Mus musculus similar to ring finger and WD repeat domain 3 (LOC671523), mRNA.	ILMN_255359	671523	94382853	CTAAATACCAAGCCTTGCCGTGGCAATTTGCATTTCCACAATGAATTTGG					0.193322	7.70731	4.9361	0.0219042	-0.0261838
ILMN_2456776	Cltc	Mus musculus clathrin, heavy polypeptide (Hc) (Cltc), mRNA.	ILMN_247839	67300	51491844	ATCTCTTCAAAGGCAACAATCGCTGGAAACAGAGTGTAGAGTTGTGCAAG	clathrin coat of coated pit [goid 30132] [evidence IEA]; membrane coat [goid 30117] [evidence IDA]; mitochondrion [goid 5739] [evidence IDA]; clathrin vesicle coat [goid 30125] [evidence IEA]; coated pit [goid 5905] [evidence IEA]		binding [goid 5488] [evidence IEA]	11	0.272992	7.37533	4.93668	0.0219042	-0.025332
ILMN_1237051	Fars2	Mus musculus phenylalanine-tRNA synthetase 2 (mitochondrial) (Fars2), transcript variant 1, mRNA. XM_987394 XM_987428	ILMN_210786	69955	85719314	CTGGAGTGTCTGCCCTCACTTGACAGATGGGTCTACTTTAGGACGTCACG	mitochondrion [goid 5739] [evidence IEA]; cytoplasm [goid 5737] [evidence IEA]	transport [goid 6810] [evidence IEA]; protein biosynthesis [goid 6412] [evidence IEA]; phenylalanyl-tRNA aminoacylation [goid 6432] [evidence IEA]; tRNA aminoacylation for protein translation [goid 6418] [evidence IEA]	ligase activity [goid 16874] [evidence IEA]; transporter activity [goid 5215] [evidence IEA]; nucleotide binding [goid 166] [evidence IEA]; binding [goid 5488] [evidence IEA]; ATP binding [goid 5524] [evidence IEA]; phenylalanine-tRNA ligase activity [goid 4826] [evidence IEA]	13	-0.218858	10.7731	-4.93728	0.0219042	-0.024442
ILMN_1252807	Acat3	Mus musculus acetyl-Coenzyme A acetyltransferase 3 (Acat3), mRNA.	ILMN_216118	224530	112181180	AGACGCCAGGGGAGAGCAACAGGATGAACACAAGATCCGACCCAGTGGTC			transferase activity [goid 16740] [evidence IEA]	17	-0.367658	10.559	-4.94105	0.0219042	-0.0188491
ILMN_1216182	2810439F02Rik	Mus musculus RIKEN cDNA 2810439F02 gene (2810439F02Rik), mRNA.	ILMN_215385	72747	142353858	GGAGGATTTTTCTGGCTACGACTTTGAAAACAGATTGCACGTCCGCATCC			binding [goid 5488] [evidence IEA]	18	0.26112	8.89835	4.93911	0.0219042	-0.0217234
ILMN_2632196	Bfar	Mus musculus bifunctional apoptosis regulator (Bfar), mRNA.	ILMN_259673	67118	146135049	GGTGCACAAGGCTGTAGATAAGTGGACGACGGAAGAAGTTGTCCTCTGGT	integral to membrane [goid 16021] [evidence IEA]; membrane fraction [goid 5624] [evidence ISS]; membrane [goid 16020] [evidence IEA]; endoplasmic reticulum [goid 5783] [evidence IEA]	apoptosis [goid 6915] [evidence IEA]; anti-apoptosis [goid 6916] [evidence ISS]	molecular_function [goid 3674] [evidence ND ]; zinc ion binding [goid 8270] [evidence IEA]; metal ion binding [goid 46872] [evidence IEA]; protein binding [goid 5515] [evidence IEA]	16	-0.296737	8.18907	-4.93089	0.022014	-0.0338978
ILMN_2759789	Sap30l	Mus musculus SAP30-like (Sap30l), mRNA.	ILMN_226600	50724	124487192	GAGCCGACACTTCAGGAACATACCAGTGAATGAGAAAGAGACGCTTGCCT				11	0.388287	8.90387	4.93021	0.022014	-0.0349099
ILMN_1258360	OTTMUSG00000004551	PREDICTED: Mus musculus predicted gene, OTTMUSG00000004551 (OTTMUSG00000004551), mRNA.	ILMN_309860	100038514	149252165	ACATCCCCACTTTCGAGTGTTATTTCCCAATTTTTGCAGGAACTGCCTGC				4	0.174106	8.03456	4.92384	0.0221682	-0.0443542
ILMN_1243127	Gtf2h3	Mus musculus general transcription factor IIH, polypeptide 3 (Gtf2h3), mRNA.	ILMN_228753	209357	31340972	GAGTTCAAACCAACCAGGGTTGCATCTTGCCACCTTTTTTACAAAAATAT		transcription [goid 6350] [evidence IEA]; nucleotide-excision repair [goid 6289] [evidence ISS]; regulation of transcription, DNA-dependent [goid 6355] [evidence ISS]; response to DNA damage stimulus [goid 6974] [evidence IEA]	transcription factor activity [goid 3700] [evidence ISS]; zinc ion binding [goid 8270] [evidence IEA]; metal ion binding [goid 46872] [evidence IEA]; damaged DNA binding [goid 3684] [evidence ISS]	5	-0.369353	9.32306	-4.92301	0.0221682	-0.0455925
ILMN_1221736	Samhd1	Mus musculus SAM domain and HD domain, 1 (Samhd1), mRNA.	ILMN_211012	56045	46909601	CACAACTGCTGCCAGAGAAATTTGCAGAGCAGCTCATTCGGGTGTACTGT	intracellular [goid 5622] [evidence ISS]	immune response [goid 6955] [evidence ISS]; signal transduction [goid 7165] [evidence IEA]	hydrolase activity [goid 16787] [evidence IEA]; 3',5'-cyclic-nucleotide phosphodiesterase activity [goid 4114] [evidence IEA]; catalytic activity [goid 3824] [evidence IEA]	2	0.186717	7.76129	4.91493	0.0223944	-0.0575734
ILMN_2773909	1600014C10Rik	Mus musculus RIKEN cDNA 1600014C10 gene (1600014C10Rik), transcript variant 2, mRNA.	ILMN_240288	72244	145864498	AATAGTTTTAGTCAAATGTATGCTGTCTCTGAAGTGGGGTATCCCAACCT				7	0.234938	7.65964	4.90169	0.0225437	-0.0772564
ILMN_2667101	2010315L10Rik	Mus musculus RIKEN cDNA 2010315L10 gene (2010315L10Rik), transcript variant 1, mRNA.	ILMN_212247	67023	146134882	GCTTCGTGTTCATCAGCATGATCCTGTTTATCCGAATCATGCCCAGGCTG	lysosome [goid 5764] [evidence IDA]; integral to membrane [goid 16021] [evidence IEA]; membrane [goid 16020] [evidence IEA]; endoplasmic reticulum [goid 5783] [evidence ISS]	lysosomal transport [goid 7041] [evidence IMP]; transport [goid 6810] [evidence IEA]; protein catabolism [goid 30163] [evidence IMP]	protein binding [goid 5515] [evidence IPI]	8	-0.333707	11.0606	-4.89933	0.0225437	-0.0807544
ILMN_2702857	Osbpl1a		ILMN_218991		10181107	GCCACAGAGAAATTAAGCTGCACTCATGTATTGCAAGGTACTGGAGACCT				18	0.19979	8.57524	4.90832	0.0225437	-0.0673978
ILMN_2522571	Setd7	Mus musculus SET domain containing (lysine methyltransferase) 7 (Setd7), mRNA.	ILMN_251563	73251	146149327	CCTTACTGTGTTATGAATGAATTTTTTGTAGTGTGTCTGGGCGCATGTGC	nucleus [goid 5634] [evidence ISS]	chromatin modification [goid 16568] [evidence ISS]	transferase activity [goid 16740] [evidence IEA]; methyltransferase activity [goid 8168] [evidence IEA]; histone-lysine N-methyltransferase activity [goid 18024] [evidence ISS]	3	0.250028	7.64054	4.90111	0.0225437	-0.0781172
ILMN_2621596	LOC621823	PREDICTED: Mus musculus similar to Proteasome activator complex subunit 2 (Proteasome activator 28-beta subunit) (PA28beta) (PA28b) (Activator of multicatalytic protease subunit 2) (11S regulator complex beta subunit) (REG-beta) (LOC621823), mRNA.	ILMN_227109	621823	94390068	GACAACTATTTCCAAGTACTTCTCAGAACGAGGGGATGCTGTAGCCAAGG				11	0.228079	10.6449	4.9016	0.0225437	-0.0773904
ILMN_1223872	Atp6v1a	Mus musculus ATPase, H+ transporting, lysosomal V1 subunit A (Atp6v1a), mRNA.	ILMN_218486	11964	142343848	CTGATCCAGTCACTTCTGCAACGCTGGGTATTGTTCAGGTGTTCTGGGGC	proton-transporting ATP synthase complex, catalytic core F(1) [goid 45261] [evidence IEA]; mitochondrion [goid 5739] [evidence IDA]; proton-transporting two-sector ATPase complex [goid 16469] [evidence IEA]	ion transport [goid 6811] [evidence IEA]; transport [goid 6810] [evidence IEA]; ATP biosynthesis [goid 6754] [evidence IEA]; ATP synthesis coupled proton transport [goid 15986] [evidence IEA]; proton transport [goid 15992] [evidence IEA]	hydrolase activity [goid 16787] [evidence IEA]; nucleotide binding [goid 166] [evidence IEA]; metal ion binding [goid 46872] [evidence IEA]; ATP binding [goid 5524] [evidence IEA]; hydrogen-transporting ATP synthase activity, rotational mechanism [goid 46933] [evidence IEA]; hydrogen ion transporter activity [goid 15078] [evidence IEA]; hydrogen-transporting ATPase activity, rotational mechanism …	16	-0.242537	8.5335	-4.90493	0.0225437	-0.0724394
ILMN_2700233	Ccng2	Mus musculus cyclin G2 (Ccng2), mRNA.	ILMN_218789	12452	142378472	CCAGTGTTTGTAGTGTTAGTTTAAAGCAATTCTGTGTGGTGATGGAGCCA	sarcoglycan complex [goid 16012] [evidence IEA]	mitosis [goid 7067] [evidence IEA]; cell cycle [goid 7049] [evidence IEA]; cell division [goid 51301] [evidence IEA]	cyclin-dependent protein kinase regulator activity [goid 16538] [evidence IEA]	5	0.307544	8.65597	4.90639	0.0225437	-0.0702602
ILMN_3163302	Mrps33	Mus musculus mitochondrial ribosomal protein S33 (Mrps33), nuclear gene encoding mitochondrial protein, transcript variant 2, mRNA.	ILMN_228308	14548	58331152	CCCGAGTATTAGAGGAACATGACTTCCCTCAGTAGACGCCAACCCTGTGT	ribonucleoprotein complex [goid 30529] [evidence IEA]; mitochondrion [goid 5739] [evidence IEA]		molecular_function [goid 3674] [evidence ND ]	6	-0.191587	11.3672	-4.90035	0.0225437	-0.0792386
ILMN_2512216	Tubgcp2	Mus musculus tubulin, gamma complex associated protein 2 (Tubgcp2), mRNA.	ILMN_195059	74237	19526967	CTTCTTGATTTGCTGGCCCGACTAAGTGTCTACAGCACCAGTGACTGCGA	microtubule [goid 5874] [evidence IEA]; spindle pole [goid 922] [evidence IEA]; microtubule organizing center [goid 5815] [evidence IEA]	microtubule cytoskeleton organization and biogenesis [goid 226] [evidence IEA]		7	0.30432	8.29206	4.90303	0.0225437	-0.075258
ILMN_1223768	4832412D13Rik		ILMN_207054			GTCTGAGCCTCTTCCTCCCAGCATTGTGTTGATGGTGAATACAGGGTTCG				14	0.217998	6.96572	4.8952	0.0225474	-0.0868959
ILMN_2663573	Atg12	Mus musculus autophagy-related 12 (yeast) (Atg12), mRNA.	ILMN_215785	67526	145966751	GAGCACTGTGGACAGTGGCTTATGCACAGTACAGCCTTAGGAAAACACCT	cytoplasm [goid 5737] [evidence ISS]	autophagy [goid 6914] [evidence TAS]; ubiquitin cycle [goid 6512] [evidence IEA]; autophagic vacuole formation [goid 45] [evidence IEA]; apoptosis [goid 6915] [evidence ISS]	protein binding [goid 5515] [evidence ISS]	18	-0.231415	9.6555	-4.89273	0.0225474	-0.0905703
ILMN_1220362	Ndufa12	Mus musculus NADH dehydrogenase (ubiquinone) 1 alpha subcomplex, 12 (Ndufa12), mRNA.	ILMN_211589	66414	146135031	GGCCGCCACCGATGGGTCATCTACACCACCGAGATGAACGGCAAAAACAC	membrane [goid 16020] [evidence IEA]	electron transport [goid 6118] [evidence IEA]	electron carrier activity [goid 9055] [evidence IEA]	10	0.273157	11.2356	4.88829	0.0225474	-0.0971791
ILMN_1247943	Lasp1	Mus musculus LIM and SH3 protein 1 (Lasp1), mRNA.	ILMN_209547	16796	146134419	GTTGTCATCTTTCTTTGGTCCCCTCCCTCCTGGCCTTGTCCTTGGGATCA	cytoskeleton [goid 5856] [evidence IEA]; cortical actin cytoskeleton [goid 30864] [evidence ISS]; focal adhesion [goid 5925] [evidence IDA]; cytoplasm [goid 5737] [evidence IDA]	ion transport [goid 6811] [evidence ISS]; transport [goid 6810] [evidence IEA]; cortical cytoskeleton organization and biogenesis [goid 30865] [evidence ISS]	actin filament binding [goid 51015] [evidence IDA]; zinc ion binding [goid 8270] [evidence IEA]; metal ion binding [goid 46872] [evidence IEA]; actin binding [goid 3779] [evidence IEA]; protein binding [goid 5515] [evidence IPI]; ion transporter activity [goid 15075] [evidence ISS]	11	-0.36171	11.49	-4.88348	0.0225474	-0.104348
ILMN_2746000	Ahsa2	Mus musculus AHA1, activator of heat shock protein ATPase homolog 2 (yeast) (Ahsa2), mRNA.	ILMN_236175	268390	62530187	GTCGTCAAACCTGCCATTGTTAGACTGTTCCTCTGCATGCTGTGACCGGA		protein folding [goid 6457] [evidence IEA]; response to unfolded protein [goid 6986] [evidence IEA]		11	-0.210377	7.84839	-4.88922	0.0225474	-0.0958041
ILMN_1218376	Spp2	Mus musculus secreted phosphoprotein 2 (Spp2), mRNA.	ILMN_214403	75396	142368372	GAAAGGCATGGAGAATGGTGTCTTTTTCCTTTTTATAATCTCCACTCTGC	extracellular region [goid 5576] [evidence IEA]	bone remodeling [goid 46849] [evidence IEA]		1	0.256504	11.965	4.88859	0.0225474	-0.0967406
ILMN_1212672	Elac2	Mus musculus elaC homolog 2 (E. coli) (Elac2), mRNA.	ILMN_221052	68626	12963694	TGACTGCCCCGCAGCCTTCACCGAAACAAGACCATGTGCCAAGCTCAGGG	nucleus [goid 5634] [evidence IEA]	tRNA processing [goid 8033] [evidence IEA]	zinc ion binding [goid 8270] [evidence IEA]; metal ion binding [goid 46872] [evidence IEA]; nuclease activity [goid 4518] [evidence IEA]; hydrolase activity [goid 16787] [evidence IEA]; endonuclease activity [goid 4519] [evidence IEA]	11	-0.262767	8.68695	-4.88416	0.0225474	-0.103332
ILMN_1235697	N6amt2	Mus musculus N-6 adenine-specific DNA methyltransferase 2 (putative) (N6amt2), mRNA.	ILMN_218903	68043	141802144	TCTGTGGAAACATTGTGACCTCCCCCTTTCTCTGCCCTGGCTGGGACTCC			methyltransferase activity [goid 8168] [evidence IEA]	14	-0.33443	7.85986	-4.89461	0.0225474	-0.0877815
ILMN_2721692	Slc38a2	Mus musculus solute carrier family 38, member 2 (Slc38a2), mRNA.	ILMN_217242	67760	31543734	ACCGGTTTCAATGAAACAATGTATGTTTGTTTTAACTGAACTAAAATAAA				15	-0.12611	7.0007	-4.8858	0.0225474	-0.100892
ILMN_2691982	Afg3l2	Mus musculus AFG3(ATPase family gene 3)-like 2 (yeast) (Afg3l2), mRNA.	ILMN_247046	69597	110625760	GGGATGGCCTCCATTGCAGCTGAGGGCTTCACAACTGCAGCAACTGCCAG	integral to membrane [goid 16021] [evidence IEA]; membrane [goid 16020] [evidence IEA]; mitochondrion [goid 5739] [evidence IEA]; mitochondrial inner membrane [goid 5743] [evidence IDA]	protein catabolism [goid 30163] [evidence IEA]	hydrolase activity [goid 16787] [evidence IEA]; metallopeptidase activity [goid 8237] [evidence IEA]; nucleoside-triphosphatase activity [goid 17111] [evidence IEA]; zinc ion binding [goid 8270] [evidence IEA]; metal ion binding [goid 46872] [evidence IEA]; peptidase activity [goid 8233] [evidence IEA]	18	0.170543	8.3278	4.88654	0.0225474	-0.0997849
ILMN_1231492	Itga6	Mus musculus integrin alpha 6 (Itga6), mRNA.	ILMN_226341	16403	142352784	GCTGTGCCTCTGGTGAAAGTTCTGTCTTAAATGTGCAATAGAAGGTGATG	plasma membrane [goid 5886] [evidence IDA]; integrin complex [goid 8305] [evidence IDA]; membrane [goid 16020] [evidence IEA]; basolateral plasma membrane [goid 16323] [evidence IDA]	cell adhesion [goid 7155] [evidence IEA]; odontogenesis (sensu Vertebrata) [goid 42475] [evidence IMP]; cell-matrix adhesion [goid 7160] [evidence IMP]; filopodium formation [goid 46847] [evidence IMP]; integrin-mediated signaling pathway [goid 7229] [evidence IEA]	receptor activity [goid 4872] [evidence IEA]; calcium ion binding [goid 5509] [evidence IEA]; protein binding [goid 5515] [evidence IEA]	2	0.171191	6.98679	4.89603	0.0225474	-0.0856666
ILMN_2611931	Surf2	Mus musculus surfeit gene 2 (Surf2), mRNA.	ILMN_211047	20931	66793419	GAGCCAGCTTCCAGTGACGAGGAAGACGCCTTGAGTGACGACAGCATGAC				2	-0.19901	7.96275	-4.89	0.0225474	-0.0946378
ILMN_2621433	Fgfrl1	Mus musculus fibroblast growth factor receptor-like 1 (Fgfrl1), mRNA.	ILMN_211983	116701	16905100	CCCTGGGTATCAGGAGCCTATCATCAACCTGACTGGGGTGAGCAGTGCAG	plasma membrane [goid 5886] [evidence IDA]; integral to plasma membrane [goid 5887] [evidence ISS]; membrane [goid 16020] [evidence IEA]	cell surface receptor linked signal transduction [goid 7166] [evidence ISS]; negative regulation of cell proliferation [goid 8285] [evidence IDA]	receptor activity [goid 4872] [evidence IEA]; protein binding [goid 5515] [evidence IPI]	5	0.160241	7.57099	4.88826	0.0225474	-0.0972301
ILMN_1251143	9130415E20Rik		ILMN_196331		31340926	TTGTAAGAGAACTCCAGTGTTGCTATGCACAAGGAACTCTCCTGGGGGCC				16	0.316224	11.0791	4.87697	0.0226407	-0.114048
ILMN_1260507	Spin		ILMN_207458		6755619	GGGTAAAGACGAACAGGTGAAGCAGTCGTAGCGCCGACCGAAGTGATTCC				13	0.273746	8.16106	4.87785	0.0226407	-0.112729
ILMN_1245207	LOC668573	PREDICTED: Mus musculus similar to ribosomal protein (LOC668573), misc RNA.	ILMN_329926		149268880	TAATGCAAAGGCAGTGAGTGCGCGCGCAGAGGCCATCAAGCCCAAGATGC				17	0.252174	12.1187	4.87796	0.0226407	-0.112572
ILMN_2589015	Pacsin3	Mus musculus protein kinase C and casein kinase substrate in neurons 3 (Pacsin3), mRNA.	ILMN_208735	80708	141803499	GTCCCCGGAAAGTTGCCACTGGGGTGAGGGTACGGGCGCTTTATGACTAT	cytoplasm [goid 5737] [evidence IDA]; Golgi trans face [goid 5802] [evidence IDA]	endocytosis [goid 6897] [evidence IEA]; negative regulation of endocytosis [goid 45806] [evidence IDA]	kinase activity [goid 16301] [evidence IEA]; protein binding [goid 5515] [evidence IPI]; cytoskeletal protein binding [goid 8092] [evidence IDA]	2	-0.178958	7.2509	-4.87595	0.0226407	-0.115569
ILMN_2665198	Tmem167	Mus musculus transmembrane protein 167 (Tmem167), mRNA.	ILMN_235523	66074	142364341	GTCCCTTAGTTTGTGAGGTATGGTGTGGCCATAAAGGTCAACGGATGTTA	membrane [goid 16020] [evidence IEA]; integral to membrane [goid 16021] [evidence IEA]			13	-0.239622	8.90215	-4.87171	0.0227441	-0.121885
ILMN_2640275	LOC100048622	PREDICTED: Mus musculus similar to EF-hand Ca2+ binding protein p22 (LOC100048622), mRNA.	ILMN_312320	100048622	149249668	GTCACGGTGATGGGGTCTCGGGCCTCCACGTTATTGCGGGACGAAGAGCT					-0.397514	8.22577	-4.86744	0.0227801	-0.128254
ILMN_2445477	Wars	Mus musculus tryptophanyl-tRNA synthetase (Wars), mRNA.	ILMN_184424	22375	34328205	CAACAGCATAGCTACTCAAGGGGAGCTCGTGAGGTCCCTCAAAGCTGGAA		protein biosynthesis [goid 6412] [evidence IEA]; tRNA aminoacylation for protein translation [goid 6418] [evidence IEA]; tryptophanyl-tRNA aminoacylation [goid 6436] [evidence IEA]	ligase activity [goid 16874] [evidence IEA]; nucleotide binding [goid 166] [evidence IEA]; ATP binding [goid 5524] [evidence IEA]; tryptophan-tRNA ligase activity [goid 4830] [evidence IEA]	12	-0.183486	7.33782	-4.86904	0.0227801	-0.125862
ILMN_1217102	Tpcn1	Mus musculus two pore channel 1 (Tpcn1), mRNA.	ILMN_185541	252972	40254191	CCACACCGTGCAGACAATCATTTTGTATGGGTTAAGAGCCACGTCGTCGG	integral to membrane [goid 16021] [evidence IEA]; membrane [goid 16020] [evidence IEA]	ion transport [goid 6811] [evidence IEA]; transport [goid 6810] [evidence IEA]	molecular_function [goid 3674] [evidence ND ]; ion channel activity [goid 5216] [evidence IEA]	5	0.316083	10.6944	4.86593	0.0227801	-0.130501
ILMN_1216493	Suclg1	Mus musculus succinate-CoA ligase, GDP-forming, alpha subunit (Suclg1), mRNA.	ILMN_217480	56451	142384185	GCAACAGAATGGGATACGACACGGGTCTTACACAGCCTCTCGGAAACATA	mitochondrion [goid 5739] [evidence IDA]; mitochondrial inner membrane [goid 5743] [evidence IDA]	tricarboxylic acid cycle [goid 6099] [evidence IEA]	ligase activity [goid 16874] [evidence IEA]; GTP binding [goid 5525] [evidence IEA]; succinate-CoA ligase (GDP-forming) activity [goid 4776] [evidence IEA]; nucleotide binding [goid 166] [evidence IEA]; catalytic activity [goid 3824] [evidence IEA]	6	-0.312777	11.2578	-4.8666	0.0227801	-0.129504
ILMN_2676984	Pelo	Mus musculus pelota homolog (Drosophila) (Pelo), mRNA.	ILMN_216922	105083	142378086	CAGCTGACGGGAGTAGCCGCCATTCTCCGCTTCCCAGTGCCAGAACTTTC				13	-0.208503	8.88891	-4.86189	0.0228781	-0.136536
ILMN_1212992	Nr1i3	Mus musculus nuclear receptor subfamily 1, group I, member 3 (Nr1i3), mRNA.	ILMN_208716	12355	145966686	GCTGATGGGCCTGCTGGCTGACCTCCGGAGTATAAACAATGCATACTCCT	nucleus [goid 5634] [evidence IDA]; cytosol [goid 5829] [evidence IDA]	regulation of transcription, DNA-dependent [goid 6355] [evidence IEA]; negative regulation of transcription [goid 16481] [evidence IDA]; transcription [goid 6350] [evidence IEA]; regulation of transcription [goid 45449] [evidence IDA]	transcription factor activity [goid 3700] [evidence IEA]; ligand-dependent nuclear receptor activity [goid 4879] [evidence IEA]; DNA binding [goid 3677] [evidence IDA]; protein binding [goid 5515] [evidence IPI]; sequence-specific DNA binding [goid 43565] [evidence IEA]; zinc ion binding [goid 8270] [evidence IEA]; metal ion binding [goid 46872] [evidence IEA]; receptor activity [goid 4872] [evid…	1	-0.377588	10.6531	-4.8535	0.0228918	-0.149063
ILMN_2522884	9930105H17Rik		ILMN_196238			TAAACCTCTTTGTGCGCAGCTGGGAGAGCACAGCCAGCCAAAGTCACCAG				5	0.135352	7.03011	4.85428	0.0228918	-0.147906
ILMN_2767227	Nudt16l1	Mus musculus nudix (nucleoside diphosphate linked moiety X)-type motif 16-like 1 (Nudt16l1), mRNA.	ILMN_223657	66911	146135066	CTTGGTGTATGAACTGTGGTTTGGTTTCAGAATGGCTGTGCCCCACATGA				16	0.350774	9.14933	4.85452	0.0228918	-0.14754
ILMN_2735184	Col18a1	Mus musculus procollagen, type XVIII, alpha 1 (Col18a1), mRNA.	ILMN_221410	12822	40789281	GGGACAATCCAGTGGGTCTGGTTCTGTGACAATGTGTGCTATGATGCCAT	extracellular matrix (sensu Metazoa) [goid 5578] [evidence IEA]; extracellular matrix [goid 31012] [evidence IEA]; basement membrane [goid 5604] [evidence IDA]; collagen [goid 5581] [evidence IEA]; cytoplasm [goid 5737] [evidence IEA]	angiogenesis [goid 1525] [evidence IMP]; extracellular matrix organization and biogenesis [goid 30198] [evidence IMP]; positive regulation of apoptosis [goid 43065] [evidence IDA]; cell adhesion [goid 7155] [evidence IEA]; phosphate transport [goid 6817] [evidence IEA]; positive regulation of cell migration [goid 30335] [evidence IDA]; positive regulation of cell proliferation [goid 8284] [eviden…	extracellular matrix structural constituent [goid 5201] [evidence IEA]; extracellular matrix structural constituent conferring tensile strength [goid 30020] [evidence IEA]; zinc ion binding [goid 8270] [evidence IEA]; metal ion binding [goid 46872] [evidence IEA]; structural molecule activity [goid 5198] [evidence IEA]; protein binding [goid 5515] [evidence IEA]	10	-0.223355	13.4123	-4.85785	0.0228918	-0.142569
ILMN_2703657	Dld	Mus musculus dihydrolipoamide dehydrogenase (Dld), mRNA.	ILMN_219055	13382	141801890	TCCTGGAAAGTTTTGACCTGTTTTCATACTGTCTACGAGATTCAACTTCA	mitochondrion [goid 5739] [evidence IDA]; cytoplasm [goid 5737] [evidence IEA]	electron transport [goid 6118] [evidence IEA]	oxidoreductase activity [goid 16491] [evidence IEA]; disulfide oxidoreductase activity [goid 15036] [evidence IEA]; FAD binding [goid 50660] [evidence IEA]; dihydrolipoyl dehydrogenase activity [goid 4148] [evidence IEA]	12	0.31458	7.98185	4.85654	0.0228918	-0.144521
ILMN_2695199	St3gal6	Mus musculus ST3 beta-galactoside alpha-2,3-sialyltransferase 6 (St3gal6), mRNA.	ILMN_230085	54613	118130739	GCCCCAACAGTCCTTTACACTACTACGGGAATGCCACCATGTCTTTGATG	integral to Golgi membrane [goid 30173] [evidence IEA]; membrane [goid 16020] [evidence IEA]; integral to membrane [goid 16021] [evidence IEA]	protein amino acid glycosylation [goid 6486] [evidence IEA]	transferase activity, transferring glycosyl groups [goid 16757] [evidence IEA]; transferase activity [goid 16740] [evidence IEA]; sialyltransferase activity [goid 8373] [evidence ISS]	16	0.462192	7.92249	4.8572	0.0228918	-0.143531
ILMN_2751935	Sytl4	Mus musculus synaptotagmin-like 4 (Sytl4), mRNA.	ILMN_222589	27359	7305098	GGATTGATCCTGTAATGGAAACATACCTGAGAGCCCAGGCTCAGACTTGT	secretory granule [goid 30141] [evidence IDA]; extrinsic to plasma membrane [goid 19897] [evidence IDA]	exocytosis [goid 6887] [evidence IDA]	Rab GTPase binding [goid 17137] [evidence IEA]; zinc ion binding [goid 8270] [evidence NAS]; metal ion binding [goid 46872] [evidence IEA]; neurexin binding [goid 42043] [evidence IDA]; phospholipid binding [goid 5543] [evidence IDA]; protein binding [goid 5515] [evidence IPI]	X	0.177728	7.19085	4.85333	0.0228918	-0.149315
ILMN_1224667	Dgkz	Mus musculus diacylglycerol kinase zeta (Dgkz), mRNA.	ILMN_210741	104418	30794243	AGCGCGCGCTCGCCATGAGCTTGGCGGGCGGTGCGGAGCCGGCGTGCTGA	nucleus [goid 5634] [evidence IEA]	intracellular signaling cascade [goid 7242] [evidence IEA]; protein kinase C activation [goid 7205] [evidence IEA]	kinase activity [goid 16301] [evidence IEA]; transferase activity [goid 16740] [evidence IEA]; zinc ion binding [goid 8270] [evidence IEA]; metal ion binding [goid 46872] [evidence IEA]; diacylglycerol binding [goid 19992] [evidence IEA]; diacylglycerol kinase activity [goid 4143] [evidence IEA]	2	-0.126934	7.04198	-4.85181	0.0229045	-0.151596
ILMN_2719908	Cyp2j9	Mus musculus cytochrome P450, family 2, subfamily j, polypeptide 9 (Cyp2j9), mRNA.	ILMN_220264	74519	118130572	GTCTGCTCCCATTTGAGCCGGTAAAATTAAGGTGACAGAGAGTGCGTGCA		electron transport [goid 6118] [evidence IEA]	metal ion binding [goid 46872] [evidence IEA]; oxidoreductase activity [goid 16491] [evidence IEA]; iron ion binding [goid 5506] [evidence IEA]; heme binding [goid 20037] [evidence IEA]; monooxygenase activity [goid 4497] [evidence IEA]; oxidoreductase activity, acting on paired donors, with incorporation or reduction of molecular oxygen, reduced flavin or flavoprotein as one donor, and incorpora…	4	0.171801	8.01619	4.84694	0.023032	-0.158861
ILMN_1232601	Cyb561	Mus musculus cytochrome b-561 (Cyb561), mRNA.	ILMN_219873	13056	145966893	GCTGTAAGGCTAGGGAATCTTAGGAGTTCTGTCGTCGGTTGGCACACTTG	membrane [goid 16020] [evidence IEA]; integral to membrane [goid 16021] [evidence IEA]	electron transport [goid 6118] [evidence IEA]	metal ion binding [goid 46872] [evidence IEA]; iron ion binding [goid 5506] [evidence IEA]	11	0.310091	7.3836	4.84456	0.0230672	-0.162422
ILMN_1254137	Rab21		ILMN_188732		33859750	GCTCCTGTAGTAGCCACTGGCCAAGGCGTCTTTATGCAGAGCATGAGTGG				10	-0.17564	7.7458	-4.84064	0.0230672	-0.168288
ILMN_2431237	Xbp1	Mus musculus X-box binding protein 1 (Xbp1), mRNA.	ILMN_185934	22433	13775155	CTGCTTCCCAGGTTTCGTAACCTGAGGGGGCTTGTTTTCCCTTATGTGCA	nucleus [goid 5634] [evidence IEA]	transcription [goid 6350] [evidence IEA]	protein dimerization activity [goid 46983] [evidence IEA]; sequence-specific DNA binding [goid 43565] [evidence IEA]; transcription factor activity [goid 3700] [evidence IEA]; DNA binding [goid 3677] [evidence IEA]	11	-0.260066	13.0301	-4.83905	0.0230672	-0.17067
ILMN_1245860	Nol5a	Mus musculus nucleolar protein 5A (Nol5a), mRNA.	ILMN_219305	67134	126090931	GTCAGAGTATCGCCAGAGCCTACACACTTACCTTCGCTCCAAGATGAGCC	nucleus [goid 5634] [evidence IEA]	ribosome biogenesis [goid 7046] [evidence IEA]		2	-0.235678	7.72769	-4.8396	0.0230672	-0.169847
ILMN_1234766	Ppme1	Mus musculus protein phosphatase methylesterase 1 (Ppme1), mRNA.	ILMN_215608	72590	118130470	CTGTCCTGCTGCACGGTCCAGAGTCTGGGACCGACTTTGTTTCTTTGTTA		protein amino acid demethylation [goid 6482] [evidence ISS]; aromatic compound metabolism [goid 6725] [evidence IEA]	hydrolase activity [goid 16787] [evidence IEA]; serine esterase activity [goid 4759] [evidence IEA]; protein phosphatase type 2A regulator activity [goid 8601] [evidence ISS]; protein binding [goid 5515] [evidence ISS]; carboxylic ester hydrolase activity [goid 16789] [evidence ISS]	7	-0.275701	9.65092	-4.84304	0.0230672	-0.164701
ILMN_2709456	3100004P22Rik	Mus musculus RIKEN cDNA 3100004P22 gene (3100004P22Rik), mRNA.	ILMN_219236	68035	19526863	GGTGAACGATGACATCTTGGCACGAGCCTTCAGCCGCTTCCCATCCTTCC			RNA binding [goid 3723] [evidence IEA]; nucleotide binding [goid 166] [evidence IEA]	7	-0.201512	8.76783	-4.84191	0.0230672	-0.166391
ILMN_1225947	6720467J09Rik		ILMN_204611			TGCACCCACCACCCCCCCCCACACACACACACATCTTTTAAACAACTTCT					0.242246	7.59016	4.8362	0.0231264	-0.174935
ILMN_1244112	Dhodh	Mus musculus dihydroorotate dehydrogenase (Dhodh), mRNA.	ILMN_236530	56749	85677502	GTCTGTAGGGGGCTCCCCAGGACTCTACCTTTCAGCTGACCTTGGCTTAT	membrane [goid 16020] [evidence IEA]; mitochondrion [goid 5739] [evidence IEA]	'de novo' pyrimidine base biosynthesis [goid 6207] [evidence IEA]; UMP biosynthesis [goid 6222] [evidence IEA]; pyrimidine nucleotide biosynthesis [goid 6221] [evidence IEA]	oxidoreductase activity [goid 16491] [evidence IEA]; dihydroorotate oxidase activity [goid 4158] [evidence IEA]; dihydroorotate dehydrogenase activity [goid 4152] [evidence IEA]	8	-0.198076	8.57208	-4.83143	0.0232528	-0.182075
ILMN_2710121	Pgcp	Mus musculus plasma glutamate carboxypeptidase (Pgcp), transcript variant 2, mRNA.	ILMN_219532	54381	147906423	CTGCAACCCCTCAATGTCACCAAGGTCTTTAGTAATGGAGAAGGAACTGA			molecular_function [goid 3674] [evidence ND ]; peptidase activity [goid 8233] [evidence IEA]; aminopeptidase activity [goid 4177] [evidence IEA]; carboxypeptidase activity [goid 4180] [evidence IEA]	15	0.238594	9.33404	4.82278	0.0235166	-0.195033
ILMN_1227726	Dis3l	Mus musculus DIS3 mitotic control homolog (S. cerevisiae)-like (Dis3l), transcript variant 1, mRNA.	ILMN_234604	213550	47604967	GGAGGAGATAAGGGACCTAGCTCTTCTGGATGTCTCTGACAGTTGTGCAA			RNA binding [goid 3723] [evidence IEA]; ribonuclease activity [goid 4540] [evidence IEA]	9	-0.348042	9.37222	-4.821	0.0235393	-0.19769
ILMN_1243212	Sparc	Mus musculus secreted acidic cysteine rich glycoprotein (Sparc), mRNA.	ILMN_257785	20692	145966848	CCATGCAAACTCTCACAGCAATGTGAAGAGCTTGACAAGTCTTTCAAAAT	basement membrane [goid 5604] [evidence IEA]; extracellular matrix (sensu Metazoa) [goid 5578] [evidence IEA]	transmembrane receptor protein tyrosine kinase signaling pathway [goid 7169] [evidence NAS]	calcium ion binding [goid 5509] [evidence IEA]; copper ion binding [goid 5507] [evidence IEA]	11	0.286435	7.37413	4.81401	0.0237478	-0.208182
ILMN_2526572	LOC545369	PREDICTED: Mus musculus similar to ribosomal protein L4 (LOC545369), misc RNA.	ILMN_317789		149234324	AACCTGTGGATGCCAAGAAGCAGAAGCCTGCAGGGAAAAAGATGGTTGCC				1	0.294859	8.4557	4.80615	0.0239532	-0.219964
ILMN_2763772	Rpap3	Mus musculus RNA polymerase II associated protein 3 (Rpap3), mRNA.	ILMN_223416	71919	142374453	TGGGAGTGAGAAGGCCTCCGTGAGGGCAGAGCAGATGCCGGGTCAGCTGG			transaminase activity [goid 8483] [evidence IEA]	15	-0.167773	7.4337	-4.80602	0.0239532	-0.220158
ILMN_2688959	5730427M17Rik		ILMN_217891		31341548	GGAACGTGGTCTGTCCATGAAGCTCAGTAGGTGGTAGGGAGAGGGTTTTG				2	0.18005	7.50453	4.79496	0.0240458	-0.236782
ILMN_2716756	Dcn		ILMN_209495		6681142	GGCTGCATAGTTAGTGTTAATTACATCGCAGCTTTGAGGGCTCCTGTGGC				10	-0.368643	10.5301	-4.80088	0.0240458	-0.227875
ILMN_2606579	Gpsn2	Mus musculus glycoprotein, synaptic 2 (Gpsn2), mRNA.	ILMN_210533	106529	146149093	CTGGAGACTCTCTTCGTGCACCGATTCTCTCACGGAACCATGCCTTTGCG	membrane [goid 16020] [evidence IEA]			8	-0.215172	12.0347	-4.80021	0.0240458	-0.228883
ILMN_1251170	Aff4	Mus musculus AF4/FMR2 family, member 4 (Aff4), mRNA.	ILMN_219703	93736	17298671	GGTCCGTGTCCGTGAGTCTCAGTTATCCTGCACCAACAGACATCTTTAAT	nucleus [goid 5634] [evidence IDA]	regulation of transcription, DNA-dependent [goid 6355] [evidence IEA]; transcription [goid 6350] [evidence IEA]	molecular_function [goid 3674] [evidence ND ]	11	-0.252686	7.5831	-4.79471	0.0240458	-0.237146
ILMN_1240839	Golt1a	Mus musculus golgi transport 1 homolog A (S. cerevisiae) (Golt1a), mRNA.	ILMN_216596	68338	142388699	TTCCTGGGGGGTGTCGCCATTGTGCTGCTGCGATGGCCCCTGCTGGGCAT	membrane [goid 16020] [evidence IEA]; integral to membrane [goid 16021] [evidence IEA]	transport [goid 6810] [evidence IEA]; protein transport [goid 15031] [evidence IEA]		1	-0.153257	8.95961	-4.79233	0.0240458	-0.240727
ILMN_2752873	Lgals9	Mus musculus lectin, galactose binding, soluble 9 (Lgals9), mRNA.	ILMN_220025	16859	6754535	ACCACCGCCTGAAGAACTTGCAGGATATCAACACTCTAGAAGTGGCGGGT			sugar binding [goid 5529] [evidence IEA]	11	0.423206	11.6533	4.79857	0.0240458	-0.231348
ILMN_2637122	Pkp2	Mus musculus plakophilin 2 (Pkp2), mRNA.	ILMN_213446	67451	142349260	GAGTACCCGAAACTATACCCAAGAGGCATCACTTGGGGCTCTCCAGAACC	adherens junction [goid 5912] [evidence IMP]	cell-cell adhesion [goid 16337] [evidence IMP]; heart development [goid 7507] [evidence IMP]	binding [goid 5488] [evidence IEA]	16	0.237874	8.19613	4.79425	0.0240458	-0.237839
ILMN_2762871	Psmf1	Mus musculus proteasome (prosome, macropain) inhibitor subunit 1 (Psmf1), transcript variant 1, mRNA.	ILMN_232323	228769	47078286	CCTCCACCCGATGCAGTCGCGGTCACAGCGCTATAAGAACAGAACGCATT	protein complex [goid 43234] [evidence IEA]; cytosol [goid 5829] [evidence IEA]			2	-0.324002	10.2536	-4.79569	0.0240458	-0.235684
ILMN_2623735	Ccbl1	Mus musculus cysteine conjugate-beta lyase 1 (Ccbl1), mRNA.	ILMN_212186	70266	31982062	GCCCGACCTGCCTGGTGCTATGGATGAGCCCTATGATACACGCTTTGCCA			transferase activity [goid 16740] [evidence IEA]; lyase activity [goid 16829] [evidence IEA]; kynurenine-oxoglutarate transaminase activity [goid 16212] [evidence IEA]; transferase activity, transferring nitrogenous groups [goid 16769] [evidence IEA]; catalytic activity [goid 3824] [evidence IEA]; cysteine-S-conjugate beta-lyase activity [goid 47804] [evidence IEA]; glutamine-phenylpyruvate trans…	2	0.404092	10.774	4.79239	0.0240458	-0.240632
ILMN_1233659	Hamp2	Mus musculus hepcidin antimicrobial peptide 2 (Hamp2), mRNA.	ILMN_217466	66438	141802189	CAGATTCTGCTGTCAGTGCTGTAACAAACCCTCCTGTGGTATCTGTTGTG	extracellular region [goid 5576] [evidence IEA]	xenobiotic metabolism [goid 6805] [evidence IEA]; iron ion homeostasis [goid 6879] [evidence IEA]	hormone activity [goid 5179] [evidence IEA]	7	0.387033	14.5434	4.79561	0.0240458	-0.235794
ILMN_1249542	Syne1	Mus musculus synaptic nuclear envelope 1 (Syne1), transcript variant 3, mRNA.	ILMN_248116	64009	119120864	CCAGTCAGTGCTCCAAATCAGCAGTCAGGACGTGGAGAGCAAGCGCAGTG	integral to membrane [goid 16021] [evidence IEA]; sarcomere [goid 30017] [evidence ISS]		protein binding [goid 5515] [evidence IPI]	10	0.21713	7.23614	4.79085	0.0240594	-0.24295
ILMN_2680066	Rpo1-3	Mus musculus RNA polymerase 1-3 (Rpo1-3), transcript variant 1, mRNA.	ILMN_213204	20018	6677790	AAGAGCTTCCATTTCGCCAGCGCCACCTGAGGATTTCCTGGAGCCGCCAC	nucleus [goid 5634] [evidence IEA]; DNA-directed RNA polymerase I complex [goid 5736] [evidence IDA]	transcription [goid 6350] [evidence IEA]	transferase activity [goid 16740] [evidence IEA]; DNA-directed RNA polymerase activity [goid 3899] [evidence IEA]; protein dimerization activity [goid 46983] [evidence IEA]; DNA binding [goid 3677] [evidence IEA]; nucleotidyltransferase activity [goid 16779] [evidence IEA]; protein binding [goid 5515] [evidence IPI]	5	-0.407368	9.86525	-4.78812	0.0241186	-0.247055
ILMN_1247553	Sepp1	Mus musculus selenoprotein P, plasma, 1 (Sepp1), transcript variant 2, mRNA.	ILMN_257911	20363	110735407	CCTATGAACCTGACCTCTTTTATGGCTAATACGACTAAGCAAGAATGGAG	extracellular region [goid 5576] [evidence TAS]; extracellular space [goid 5615] [evidence IDA]	post-embryonic development [goid 9791] [evidence IMP]; growth [goid 40007] [evidence IMP]; brain development [goid 7420] [evidence IMP]; locomotory behavior [goid 7626] [evidence IMP]; sexual reproduction [goid 19953] [evidence IMP]	selenium binding [goid 8430] [evidence IDA]	15	0.35093	12.648	4.78543	0.0241767	-0.251108
ILMN_1253798	4933407L23Rik		ILMN_202858			AGAGAGACAAGGGGAGAGGAAGAGAGCTGTCACCTGAACTCAACCTGGGC				11	0.206127	7.69502	4.78304	0.0241853	-0.254691
ILMN_2638875	Cox6a1	Mus musculus cytochrome c oxidase, subunit VI a, polypeptide 1 (Cox6a1), mRNA.	ILMN_210415	12861	118131168	ACGAGAGACCCCCGTTCGTTGCCTACCCTCACCTGCGCATCAGGACCAAG	membrane [goid 16020] [evidence IEA]; mitochondrion [goid 5739] [evidence IDA]	electron transport [goid 6118] [evidence IEA]	oxidoreductase activity [goid 16491] [evidence IEA]; cytochrome-c oxidase activity [goid 4129] [evidence IEA]	5	-0.236278	12.7044	-4.783	0.0241853	-0.254757
ILMN_2627114	LOC634666	PREDICTED: Mus musculus similar to transmembrane protein 1 (LOC634666), mRNA.	ILMN_251414	634666	149261291	CAGACAAGGACCCGCTTGTTTTGGTGCCATCTTGGGATCCCCATCTGCAG					-0.322499	8.99659	-4.77849	0.0241908	-0.26154
ILMN_3163025	D10Bwg1364e	Mus musculus DNA segment, Chr 10, Brigham & Women's Genetics 1364 expressed (D10Bwg1364e), mRNA.	ILMN_212654	216169	21703839	AAGCTGCAGGGACCTCAGCAGTACATGGGCCTCCTGCCGGGACTGCATGT		lipid metabolism [goid 6629] [evidence IEA]; fatty acid metabolism [goid 6631] [evidence IEA]	hydrolase activity [goid 16787] [evidence IEA]	10	-0.252642	10.1878	-4.77908	0.0241908	-0.26066
ILMN_2616768	Tmem49	Mus musculus transmembrane protein 49 (Tmem49), mRNA.	ILMN_209017	75909	142367994	TTTTACTGCTGCTTGCTGCGCTTGTAGCTACGTATTATGTGGAAGGAGCG	integral to membrane [goid 16021] [evidence IEA]			11	-0.31604	8.94355	-4.77902	0.0241908	-0.260755
ILMN_2623216	Pgrmc1	Mus musculus progesterone receptor membrane component 1 (Pgrmc1), mRNA.	ILMN_212144	53328	118131178	CTGACATCTCTGAAGAATGAGAAAACACTACATGGCACTAGCTGGGTGAG	membrane [goid 16020] [evidence IEA]; integral to membrane [goid 16021] [evidence IEA]; endoplasmic reticulum [goid 5783] [evidence IEA]; microsome [goid 5792] [evidence IEA]		steroid binding [goid 5496] [evidence IEA]; receptor activity [goid 4872] [evidence IEA]; lipid binding [goid 8289] [evidence IEA]	X	0.49652	11.1866	4.78132	0.0241908	-0.257291
ILMN_1243002	Esd	Mus musculus esterase D/formylglutathione hydrolase (Esd), mRNA.	ILMN_213300	13885	146134463	GTGCTGACTTCCTCGCAGAAGATCATGCTCCTGCAGCTGAATCGCTTTTC			hydrolase activity, acting on ester bonds [goid 16788] [evidence IDA]	14	-0.250962	13.3251	-4.77322	0.0243044	-0.269479
ILMN_2776969	Pde6h	Mus musculus phosphodiesterase 6H, cGMP-specific, cone, gamma (Pde6h), mRNA.	ILMN_236270	78600	114158703	GGACCGTATATGGCCCTGACCCATGAGTTATGGTACGTGTTCTTTCCTGA		positive regulation of G-protein coupled receptor protein signaling pathway [goid 45745] [evidence IDA]; positive regulation of epidermal growth factor receptor signaling pathway [goid 45742] [evidence IDA]		6	-0.175168	7.7736	-4.77421	0.0243044	-0.267991
ILMN_2774563	Mug4	PREDICTED: Mus musculus murinoglobulin 4 (Mug4), misc RNA.	ILMN_317028		149255747	AGACATCCCAGTAAGGAACCTGCAGCCTGCCATTGTGAAAGTCTATGACT				6	0.354904	14.1908	4.76459	0.0244635	-0.282482
ILMN_2769506	Sep15		ILMN_209357		16716394	CGGCCCGCTCTGGGGCTGCGCTTGCTGCTGGCGACTGCGTTTCAAGCGGT					-0.31016	10.4956	-4.76639	0.0244635	-0.279769
ILMN_2619671	Mrps16	Mus musculus mitochondrial ribosomal protein S16 (Mrps16), mRNA.	ILMN_211802	66242	142386526	GGGATGGCCGATTTGTGGAGCAGTTGGGCTCCTATGATCCACTACCCAAC	ribonucleoprotein complex [goid 30529] [evidence IEA]; mitochondrion [goid 5739] [evidence IEA]; ribosome [goid 5840] [evidence IEA]; intracellular [goid 5622] [evidence IEA]	protein biosynthesis [goid 6412] [evidence IEA]	structural constituent of ribosome [goid 3735] [evidence IEA]	14	-0.221143	9.69719	-4.76706	0.0244635	-0.278765
ILMN_2769178	Tcfcp2	Mus musculus transcription factor CP2 (Tcfcp2), mRNA.	ILMN_245402	21422	118130825	GTGCATGTACAGAATTGTAAAGCACTTAGGCCCTCCTTTTTCACATGAAG	nucleus [goid 5634] [evidence IEA]; transcription factor complex [goid 5667] [evidence TAS]	regulation of transcription, DNA-dependent [goid 6355] [evidence IEA]; transcription [goid 6350] [evidence IEA]; regulation of transcription from RNA polymerase II promoter [goid 6357] [evidence TAS]	transcriptional activator activity [goid 16563] [evidence TAS]; DNA binding [goid 3677] [evidence IEA]	15	-0.171805	7.44015	-4.76441	0.0244635	-0.282747
ILMN_2613469	Psmb5	Mus musculus proteasome (prosome, macropain) subunit, beta type 5 (Psmb5), mRNA.	ILMN_211192	19173	6755203	CGCTAACATGGTGTATCAGTACAAAGGCATGGGGCTGTCTATGGGCACCA	protein complex [goid 43234] [evidence IEA]; cytosol [goid 5829] [evidence IEA]; proteasome core complex (sensu Eukaryota) [goid 5839] [evidence IDA]	response to oxidative stress [goid 6979] [evidence IDA]; ubiquitin-dependent protein catabolism [goid 6511] [evidence IEA]; proteasomal ubiquitin-dependent protein catabolism [goid 43161] [evidence IDA]	hydrolase activity [goid 16787] [evidence IEA]; chymotrypsin activity [goid 4263] [evidence IDA]; threonine endopeptidase activity [goid 4298] [evidence IEA]; peptidase activity [goid 8233] [evidence IEA]; endopeptidase activity [goid 4175] [evidence IEA]	14	-0.48738	10.4488	-4.76227	0.0244635	-0.285986
ILMN_2757838	Ippk	Mus musculus inositol 1,3,4,5,6-pentakisphosphate 2-kinase (Ippk), mRNA.	ILMN_222994	75678	133892241	CTCCTAGCTGGCACTGAGAATTCTACGGGGTCACCAGAAGTGTGCCTGGC	nucleus [goid 5634] [evidence IEA]; intracellular [goid 5622] [evidence ISS]	inositol and derivative phosphorylation [goid 46853] [evidence ISS]	kinase activity [goid 16301] [evidence IEA]; transferase activity [goid 16740] [evidence IEA]; nucleotide binding [goid 166] [evidence IEA]; ATP binding [goid 5524] [evidence IEA]; inositol pentakisphosphate 2-kinase activity [goid 35299] [evidence ISS]	13	-0.185823	8.5101	-4.76137	0.0244635	-0.287329
ILMN_1219693	Ecsit	Mus musculus ECSIT homolog (Drosophila) (Ecsit), mRNA.	ILMN_214596	26940	6755521	GATCCCAGAAGAATGGGAGCTGTACTACCCACAGAAGCTGGACCTGGAAT	transcription factor complex [goid 5667] [evidence IDA]	transmembrane receptor protein serine/threonine kinase signaling pathway [goid 7178] [evidence IPI]; regulation of transcription from RNA polymerase II promoter [goid 6357] [evidence IDA]; mesoderm formation [goid 1707] [evidence IMP]; BMP signaling pathway [goid 30509] [evidence IDA]	RNA polymerase II transcription factor activity [goid 3702] [evidence IDA]; transcription factor activity [goid 3700] [evidence IDA]; signal transducer activity [goid 4871] [evidence IDA]; protein binding [goid 5515] [evidence IPI]	9	-0.179131	8.61209	-4.76251	0.0244635	-0.285611
ILMN_1224842	LOC385068		ILMN_201381		38093423	CCTACCGTACGCCGGCAGGCGCGGGTAACCCGTTGAACCCCATTCGTGAT					0.469051	11.6471	4.76011	0.0244708	-0.289235
ILMN_2632264	Acot7	Mus musculus acyl-CoA thioesterase 7 (Acot7), mRNA.	ILMN_210493	70025	19923051	GAGAGCTGGTGTTGTGTGAAGTGTTGAGTGGCAGTGTTCCCTATGGCCCA	cytosol [goid 5829] [evidence IDA]	fatty acid catabolism [goid 9062] [evidence IDA]	palmitoyl-CoA hydrolase activity [goid 16290] [evidence IDA]; hydrolase activity [goid 16787] [evidence IEA]; catalytic activity [goid 3824] [evidence IEA]	4	0.20531	9.77558	4.75738	0.024493	-0.293349
ILMN_2446175	Vps29	Mus musculus vacuolar protein sorting 29 (S. pombe) (Vps29), mRNA.	ILMN_187678	56433	9790284	GATCCACGGACACCAAGTTATTCCGTGGGGAGACATGGCTAGCTTAGCCC	membrane [goid 16020] [evidence IEA]	transport [goid 6810] [evidence IEA]; protein transport [goid 15031] [evidence IEA]	molecular_function [goid 3674] [evidence IEA]	5	-0.283535	9.23794	-4.75807	0.024493	-0.292311
ILMN_2537343	EG625835	PREDICTED: Mus musculus predicted gene, EG625835 (EG625835), mRNA.	ILMN_237836	625835	82959201	TGGTTCCTGAACAGACAGAAGGATGGGAAGGGTGGGAAGTACAGCCAGGC				16	0.239921	7.55209	4.75544	0.0245256	-0.29628
ILMN_2689678	Ddx54	Mus musculus DEAD (Asp-Glu-Ala-Asp) box polypeptide 54 (Ddx54), mRNA.	ILMN_239146	71990	55742726	CTGCTTTTGACTGGGACATTGGGTGACCTCTGAAAGGATGCATAGGAGTC	nucleus [goid 5634] [evidence ISS]; nucleolus [goid 5730] [evidence ISS]	regulation of transcription, DNA-dependent [goid 6355] [evidence IEA]; transcription [goid 6350] [evidence IEA]; ribosome biogenesis [goid 7046] [evidence ISS]; RNA processing [goid 6396] [evidence ISS]; estrogen receptor signaling pathway [goid 30520] [evidence ISS]	ATP-dependent helicase activity [goid 8026] [evidence IEA]; RNA binding [goid 3723] [evidence IEA]; hydrolase activity [goid 16787] [evidence IEA]; helicase activity [goid 4386] [evidence IEA]; ATP binding [goid 5524] [evidence IEA]; hydrolase activity, acting on acid anhydrides, in phosphorus-containing anhydrides [goid 16818] [evidence IEA]; transcription corepressor activity [goid 3714] [evide…	5	-0.228834	10.3381	-4.75387	0.0245445	-0.298646
ILMN_1244107	1810020D17Rik	Mus musculus RIKEN cDNA 1810020D17 gene (1810020D17Rik), mRNA.	ILMN_223656	66273	40254392	AAGGGGTCAGGGTAGGAGGTGTCTTCCATTCCACCTGCTGATGGCGCCTA				7	-0.377052	10.1636	-4.74529	0.0248254	-0.311603
ILMN_2681946	Mrps11	Mus musculus mitochondrial ribosomal protein S11 (Mrps11), mRNA.	ILMN_215405	67994	17157978	GCTCTCTGCAGTGGGCAGGGATGAAGTTTGAGGACGTCCCAATTGCACAC	ribonucleoprotein complex [goid 30529] [evidence IEA]; mitochondrion [goid 5739] [evidence IEA]; ribosome [goid 5840] [evidence IEA]; intracellular [goid 5622] [evidence IEA]	protein biosynthesis [goid 6412] [evidence IEA]	structural constituent of ribosome [goid 3735] [evidence IEA]	7	-0.259142	9.00704	-4.73772	0.0250712	-0.323033
ILMN_1216167	Syf2	Mus musculus SYF2 homolog, RNA splicing factor (S. cerevisiae) (Syf2), mRNA.	ILMN_222821	68592	146149206	CTTAAACCTCGGGAGCAGCGCAGAAGCTGGGAACGGTCGGTCGGAGGCTT	nucleus [goid 5634] [evidence IDA]	mRNA processing [goid 6397] [evidence IEA]; nuclear mRNA splicing, via spliceosome [goid 398] [evidence IEA]	protein binding [goid 5515] [evidence TAS]	4	-0.32184	9.89853	-4.73575	0.0251062	-0.326015
ILMN_2647102	Actl6a		ILMN_214352		34147062	GTAGTTTCTCTAGGAACGGTAGTCTTTTCCCTGGCAAGAAGTGTGACAGT				3	-0.256689	7.57665	-4.73442	0.0251169	-0.32803
ILMN_2646052	C4a	Mus musculus complement component 4A (Rodgers blood group) (C4a), mRNA.	ILMN_241215	625018	126215531	CCTGGATTGAGGAGATGCCTTCAGAACAAATGTGCAAGAGCACCCGCCAT	extracellular region [goid 5576] [evidence IEA]	complement activation [goid 6956] [evidence IEA]; inflammatory response [goid 6954] [evidence IEA]	endopeptidase inhibitor activity [goid 4866] [evidence IEA]	17	0.37262	12.6702	4.73245	0.0251518	-0.331002
ILMN_3162152	Grm4	Mus musculus glutamate receptor, metabotropic 4 (Grm4), mRNA.	ILMN_249876	268934	62945391	CCTGATGGCCCGCCCAGGGGAGAGCAGAAACTGTGTCCGAAGGGATGATT	membrane [goid 16020] [evidence IEA]	learning [goid 7612] [evidence IMP]; synaptic transmission [goid 7268] [evidence IMP]	group III metabotropic glutamate receptor activity [goid 1642] [evidence TAS]; receptor activity [goid 4872] [evidence IEA]; metabotropic glutamate, GABA-B-like receptor activity [goid 8067] [evidence IEA]	17	-0.151795	7.15565	-4.72686	0.0253246	-0.33946
ILMN_2608238	Dnaja3	Mus musculus DnaJ (Hsp40) homolog, subfamily A, member 3 (Dnaja3), mRNA.	ILMN_210692	83945	142350102	GGTAGCATGCTGCAGCTTCTGTGTTAAAGGTCCTCTGGAGCTCGTGTAAG	nucleus [goid 5634] [evidence IDA]; mitochondrion [goid 5739] [evidence IDA]; cytosol [goid 5829] [evidence IDA]	apoptosis [goid 6915] [evidence IEA]; protein folding [goid 6457] [evidence IEA]; small GTPase mediated signal transduction [goid 7264] [evidence IPI]	small GTPase regulator activity [goid 5083] [evidence IPI]; zinc ion binding [goid 8270] [evidence IEA]; metal ion binding [goid 46872] [evidence IEA]; heat shock protein binding [goid 31072] [evidence IEA]; unfolded protein binding [goid 51082] [evidence IPI]	16	-0.336446	11.7977	-4.72584	0.0253246	-0.341004
ILMN_1227157	D130004H04Rik		ILMN_195721			GCCCCGGCTCTTGTACCTGTGTTGCCACGGGATTGTTTCTTAATAATTCC				4	0.164018	7.64464	4.72339	0.0253693	-0.34471
ILMN_1252619	Exoc7	Mus musculus exocyst complex component 7 (Exoc7), mRNA.	ILMN_255166	53413	8393336	GGGGTTCAATGATGGACTCGAAGAGCTGTGCAAGATTCAGAAGGTCTGGG	exocyst [goid 145] [evidence IEA]	transport [goid 6810] [evidence IEA]; protein transport [goid 15031] [evidence IEA]; exocytosis [goid 6887] [evidence IEA]		11	0.274302	8.61903	4.72208	0.0253693	-0.346683
ILMN_1237640	Cnih	Mus musculus cornichon homolog (Drosophila) (Cnih), mRNA.	ILMN_228365	12793	27545444	CTGTCAGAAGGAAGGATGGTGCAAACTCGCTTTTTACCTTCTAGCGTTTT	membrane [goid 16020] [evidence IEA]; integral to membrane [goid 16021] [evidence IEA]	intracellular signaling cascade [goid 7242] [evidence IEA]		14	0.31874	10.0136	4.72155	0.0253693	-0.347492
ILMN_2712584	Ccdc59	Mus musculus coiled-coil domain containing 59 (Ccdc59), mRNA.	ILMN_212729	52713	146134978	CCCAGAGCACCTGAAACACCTCTATCTGGCCGAAGAGGAAAGACTCAGAA				10	-0.248112	8.35015	-4.71626	0.025508	-0.3555
ILMN_1240726	Mmp14	Mus musculus matrix metallopeptidase 14 (membrane-inserted) (Mmp14), mRNA.	ILMN_220571	17387	31982190	CCCTATATGTACCAAGTGTACCTAGTTGGCTGCCTCCCGCCACTCTGACT	extracellular matrix (sensu Metazoa) [goid 5578] [evidence IEA]; membrane [goid 16020] [evidence IEA]	peptidoglycan metabolism [goid 270] [evidence IEA]; collagen catabolism [goid 30574] [evidence IEA]	hydrolase activity [goid 16787] [evidence IEA]; metallopeptidase activity [goid 8237] [evidence IEA]; zinc ion binding [goid 8270] [evidence IEA]; metal ion binding [goid 46872] [evidence IEA]; peptidase activity [goid 8233] [evidence IEA]; metalloendopeptidase activity [goid 4222] [evidence IEA]; calcium ion binding [goid 5509] [evidence IEA]	14	-0.382763	10.0415	-4.71588	0.025508	-0.356074
ILMN_3162198	4930594M22Rik	PREDICTED: Mus musculus RIKEN cDNA 4930594M22 gene (4930594M22Rik), misc RNA.	ILMN_313399		149266218	CTCCATCCCTTAACTCTGCATGGAGTCCCCATGACAGGAATCTATGGCAG				14	-0.116315	7.13603	-4.70464	0.0255469	-0.373112
ILMN_1218433	Cand1	PREDICTED: Mus musculus cullin associated and neddylation disassociated 1, transcript variant 1 (Cand1), mRNA.	ILMN_244911	71902	149261083	GTTGACCACAGCCACGGGAGAGAAGTGTCCAGAGCTTCACGATGTTCCAC				10	0.19321	9.77818	4.70672	0.0255469	-0.369954
ILMN_2777493	Serpina1a	Mus musculus serine (or cysteine) peptidase inhibitor, clade A, member 1a (Serpina1a), mRNA.	ILMN_230055	20700	93102382	TTTTGGGAAAAGTGGTAGATCCCACACATAAATGACCACCCTAAAATGTC		acute-phase response [goid 6953] [evidence IEA]	serine-type endopeptidase inhibitor activity [goid 4867] [evidence IEA]; endopeptidase inhibitor activity [goid 4866] [evidence IEA]	12	0.28271	12.5389	4.71319	0.0255469	-0.360148
ILMN_1221611	Pitpna	Mus musculus phosphatidylinositol transfer protein, alpha (Pitpna), mRNA.	ILMN_221795	18738	6679336	CCCCCCTGGACCTCTGACGTCCTTGGGTTGGTTCTTAGTGCTACTTCTTT	integral to membrane [goid 16021] [evidence ISS]; intracellular [goid 5622] [evidence IEA]	transport [goid 6810] [evidence IEA]	phospholipid binding [goid 5543] [evidence ISS]; lipid binding [goid 8289] [evidence ISS]	11	-0.202307	9.26249	-4.7036	0.0255469	-0.374691
ILMN_2672147	Slc17a4	Mus musculus solute carrier family 17 (sodium phosphate), member 4 (Slc17a4), mRNA.	ILMN_216530	319848	87299612	AGACAGCTTTCTGTATGTGGATCCTGGCTTTGGATCAAAACCACTTCTGC				13	0.450079	8.54258	4.70791	0.0255469	-0.368156
ILMN_3161222	Rnase13	Mus musculus ribonuclease, RNase A family, 13 (non-active) (Rnase13), mRNA.	ILMN_257734	497071	58743352	CCACGGATACTGTAATGGCCTCATGGCCTACGTGAGAGGCAAACTGCAGG			pancreatic ribonuclease activity [goid 4522] [evidence IEA]; nucleic acid binding [goid 3676] [evidence IEA]	14	-0.14307	7.1378	-4.70656	0.0255469	-0.370191
ILMN_2680262	Polr2g	Mus musculus polymerase (RNA) II (DNA directed) polypeptide G (Polr2g), mRNA.	ILMN_217203	67710	141802245	CCATAAACATGTTGTCCTTGTTTCTCATGGAAATGTTGTCTTCTCTTGGT			nucleic acid binding [goid 3676] [evidence IEA]; nucleotidyltransferase activity [goid 16779] [evidence IEA]	19	-0.274903	9.1606	-4.71223	0.0255469	-0.3616
ILMN_1244393	2310003C23Rik	Mus musculus RIKEN cDNA 2310003C23 gene (2310003C23Rik), mRNA.	ILMN_226975	76425	58037442	CATGATGGAAGACACCACCTCTGCCATGCCCTGTATCCCGAGAGCTGCAC	nucleus [goid 5634] [evidence IEA]			2	-0.189069	9.12805	-4.71105	0.0255469	-0.363392
ILMN_2740222	Zfp644	Mus musculus zinc finger protein 644 (Zfp644), mRNA.	ILMN_230854	52397	51988895	GAAATAAATGTGCTGTGAGGAATGGACAGTACGGTGCAGGTGTCTTGGTC	nucleus [goid 5634] [evidence IEA]; intracellular [goid 5622] [evidence IEA]		zinc ion binding [goid 8270] [evidence IEA]; metal ion binding [goid 46872] [evidence IEA]; nucleic acid binding [goid 3676] [evidence IEA]	5	0.298582	8.86543	4.70755	0.0255469	-0.368695
ILMN_1221732	Gnb2	Mus musculus guanine nucleotide binding protein, beta 2 (Gnb2), mRNA.	ILMN_211690	14693	141803173	CTGGGCTACAGGGCCTCCGGTCCTGCTCCCATACCCAGGTTTGGTTCCTC	heterotrimeric G-protein complex [goid 5834] [evidence ISS]	G-protein coupled receptor protein signaling pathway [goid 7186] [evidence TAS]; signal transduction [goid 7165] [evidence IEA]	signal transducer activity [goid 4871] [evidence IEA]; GTPase activity [goid 3924] [evidence ISS]; protein binding [goid 5515] [evidence IPI]	5	0.235503	9.49394	4.70422	0.0255469	-0.373753
ILMN_1234558	Tmem33	Mus musculus transmembrane protein 33 (Tmem33), transcript variant 2, mRNA.	ILMN_261914	67878	68533250	CAGCTGCCACTACCTGCTGTATTCACTCATCTTCGTCAACTCCTACCCTG	membrane [goid 16020] [evidence IEA]; integral to membrane [goid 16021] [evidence IEA]		molecular_function [goid 3674] [evidence IEA]; protein binding [goid 5515] [evidence IPI]	5	-0.367614	10.8558	-4.70409	0.0255469	-0.373937
ILMN_1236211	1810020G14Rik	Mus musculus RIKEN cDNA 1810020G14 gene (1810020G14Rik), mRNA.	ILMN_209645	66272	146135011	TACAACTTCGCCTGAGACGTGTTGCGGGCCGCGCTGGGCTCGCTCTGGAA			protein binding [goid 5515] [evidence IEA]	12	-0.25311	10.1754	-4.69858	0.0256631	-0.382301
ILMN_1258501	Adh1	Mus musculus alcohol dehydrogenase 1 (class I) (Adh1), mRNA.	ILMN_214816	11522	21735490	CCCCTCAGTGTGGAGAATGCAGGATTTGCAAGCACCCGGAAAGCAACTTT		retinoid metabolism [goid 1523] [evidence IMP]	zinc ion binding [goid 8270] [evidence IEA]; metal ion binding [goid 46872] [evidence IEA]; oxidoreductase activity [goid 16491] [evidence IEA]; alcohol dehydrogenase activity [goid 4022] [evidence TAS]	3	0.449593	14.3745	4.699	0.0256631	-0.381656
ILMN_2757861	Ap4b1	Mus musculus adaptor-related protein complex AP-4, beta 1 (Ap4b1), mRNA.	ILMN_222995	67489	13385705	GGCAAGGACTGAATCCCTGCATGGTTTTGTTTCTGTCCTGGAAACTGTGA	coated pit [goid 5905] [evidence IEA]; Golgi trans face [goid 5802] [evidence TAS]	vesicle-mediated transport [goid 16192] [evidence TAS]; intracellular protein transport [goid 6886] [evidence TAS]; transport [goid 6810] [evidence IEA]; protein transport [goid 15031] [evidence IEA]	binding [goid 5488] [evidence IEA]	3	0.209198	8.37534	4.69628	0.0257135	-0.385793
ILMN_2510546	4930429A08Rik		ILMN_194888		51709471	CTCGAGTTGTTGTCGGGGTCGATTATGAAACTGAAGTTTGGTGCCTCCTT				4	0.162029	9.73677	4.694	0.025763	-0.389248
ILMN_1246613	Lgals1	Mus musculus lectin, galactose binding, soluble 1 (Lgals1), mRNA.	ILMN_211746	16852	85838506	GACCATCAAGCTGCCAGACGGACATGAATTCAAGTTCCCCAACCGCCTCA	extracellular space [goid 5615] [evidence IDA]	heterophilic cell adhesion [goid 7157] [evidence NAS]; myoblast differentiation [goid 45445] [evidence IDA]	galactose binding [goid 5534] [evidence NAS]; sugar binding [goid 5529] [evidence IEA]	15	0.381787	7.74698	4.69033	0.0258674	-0.394815
ILMN_1220440	Ppil3	Mus musculus peptidylprolyl isomerase (cyclophilin)-like 3 (Ppil3), transcript variant 1, mRNA.	ILMN_215105	70225	142374499	TTAACCAGTTCTCCTTCTCCTGGTGTTTGCAGGAATGGGCTCCATGTAGG		protein folding [goid 6457] [evidence IEA]	peptidyl-prolyl cis-trans isomerase activity [goid 3755] [evidence IEA]; isomerase activity [goid 16853] [evidence IEA]	1	-0.398175	9.17852	-4.68902	0.0258697	-0.396813
ILMN_2652056	Cenpj	Mus musculus centromere protein J (Cenpj), mRNA.	ILMN_227186	219103	62945401	CAAAGTACACATCTGGCCGAGTTAGAGTGAAGGACAAAGACGGTAATGTG	centrosome [goid 5813] [evidence ISS]; cytoplasm [goid 5737] [evidence ISS]		transcription coactivator activity [goid 3713] [evidence ISS]; gamma-tubulin binding [goid 43015] [evidence ISS]; protein binding [goid 5515] [evidence IPI]	14	0.185293	7.01466	4.68826	0.0258697	-0.397959
ILMN_2499021	Pdcd6ip		ILMN_193635		6755001	ACCAATGACGAGTATGTCTTGAAGCCTTGCTACAGCCCTGTGGCCTATGA				9	0.198583	9.64881	4.68139	0.0261019	-0.408404
ILMN_2626209	Afmid	Mus musculus arylformamidase (Afmid), mRNA.	ILMN_209564	71562	31560783	TGCTATGGTGCTCCTGGCCCGCTGGACCAAGCATGGCGTCACACCCAACC	nucleus [goid 5634] [evidence IEA]; cytosol [goid 5829] [evidence IDA]; cytoplasm [goid 5737] [evidence IDA]	tryptophan catabolism to kynurenine [goid 19441] [evidence IDA]; tryptophan catabolism [goid 6569] [evidence IEA]	hydrolase activity [goid 16787] [evidence IEA]	11	-0.240287	8.70158	-4.67618	0.0261401	-0.416312
ILMN_2644185	Apof	Mus musculus apolipoprotein F (Apof), mRNA.	ILMN_214094	103161	133892165	TTTACACTCTAATGGGGCTGGCTAACTTCCACCTGAACAAGTGATTATAG		transport [goid 6810] [evidence IEA]; cholesterol metabolism [goid 8203] [evidence IEA]; lipid transport [goid 6869] [evidence IEA]; lipid metabolism [goid 6629] [evidence IEA]; steroid metabolism [goid 8202] [evidence IEA]	lipid transporter activity [goid 5319] [evidence IEA]	10	-0.203766	13.9113	-4.67544	0.0261401	-0.417446
ILMN_1253239	1200015A19Rik	Mus musculus RIKEN cDNA 1200015A19 gene (1200015A19Rik), mRNA.	ILMN_213329	67808	71795665	GCCTGGCAGCTCCTGGTGAACCTGCCTTTCTGTGAATGTGTCTGACTTAG			protein binding [goid 5515] [evidence IPI]	4	-0.188013	10.0437	-4.67589	0.0261401	-0.416763
ILMN_2742867	Mtap	Mus musculus methylthioadenosine phosphorylase (Mtap), mRNA.	ILMN_221974	66902	45544617	CCCATGTTGCAGTGCTCCCATCTCTGGCTGTAAGCAGTCCGTGGAGACTC			transferase activity, transferring pentosyl groups [goid 16763] [evidence IEA]	4	-0.231015	8.26355	-4.6757	0.0261401	-0.417044
ILMN_2454788	Wbp1	Mus musculus WW domain binding protein 1 (Wbp1), transcript variant 1, mRNA.	ILMN_188683	22377	145046241	CCTCTGTGAGACTGGTCATTGCTGTGGGGAGACTGGCTGCTGCACCTACT			protein binding [goid 5515] [evidence IPI]	6	-0.259517	8.26887	-4.67638	0.0261401	-0.416015
ILMN_2740852	F2r	Mus musculus coagulation factor II (thrombin) receptor (F2r), mRNA.	ILMN_221818	14062	133892391	TAACTTGGTTCCGGTGTTGGCTGATCTCAATTACTGACTCCCTGTCCCGT	membrane [goid 16020] [evidence IEA]	blood coagulation [goid 7596] [evidence IEA]; G-protein coupled receptor protein signaling pathway [goid 7186] [evidence IEA]; signal transduction [goid 7165] [evidence IEA]	thrombin receptor activity [goid 15057] [evidence IEA]; receptor activity [goid 4872] [evidence IEA]; signal transducer activity [goid 4871] [evidence IEA]; rhodopsin-like receptor activity [goid 1584] [evidence IEA]; G-protein coupled receptor activity [goid 4930] [evidence IEA]	13	0.609977	10.4663	4.67413	0.0261528	-0.419441
ILMN_1240202	Fnip1	Mus musculus folliculin interacting protein 1 (Fnip1), mRNA.	ILMN_227968	216742	55925633	GCTCAGGTGGCCACAAACTTCAGTATCGACCATTATAAACCCATATGAGC				11	0.291905	7.9261	4.67148	0.0262186	-0.423459
ILMN_2737193	Eif3s4	Mus musculus eukaryotic translation initiation factor 3, subunit 4 (delta) (Eif3s4), mRNA.	ILMN_213048	53356	118131193	CAAGGGTTTTGCTTTTATCAGCTTTCACCGCCGGGAGGATGCTGCACGTG		protein biosynthesis [goid 6412] [evidence IEA]	RNA binding [goid 3723] [evidence IEA]; nucleic acid binding [goid 3676] [evidence IEA]; translation initiation factor activity [goid 3743] [evidence IEA]; nucleotide binding [goid 166] [evidence IEA]; protein binding [goid 5515] [evidence IPI]	9	-0.261123	11.6089	-4.66545	0.0264208	-0.432634
ILMN_2685133	1700034H14Rik	Mus musculus RIKEN cDNA 1700034H14 gene (1700034H14Rik), mRNA.	ILMN_217533	67105	146134901	GAACGGATCTGTTCTCACTGTGACCCTCAATTCTCTTCCAGAATGTTCAG	membrane [goid 16020] [evidence IEA]; mitochondrion [goid 5739] [evidence IEA]; integral to membrane [goid 16021] [evidence IEA]	protein targeting [goid 6605] [evidence IEA]; transport [goid 6810] [evidence IEA]; protein transport [goid 15031] [evidence IEA]		18	-0.160817	10.0578	-4.65915	0.0264953	-0.442229
ILMN_1230075	2410002O22Rik	Mus musculus RIKEN cDNA 2410002O22 gene (2410002O22Rik), transcript variant 2, mRNA.	ILMN_317050	66975	148276984	GGTCCGTTCCTTTGGGCTGACAGACTGGTCAAGTCGTATTTATCAGCATC				13	-0.349205	9.49857	-4.65265	0.0264953	-0.45213
ILMN_1227408	2900052N06Rik		ILMN_187934			GGTTGGGTGGAGTTCCGATTTTCTGAGCATCGCGGAAGTTACAGCCTTGA				9	-0.15024	7.81882	-4.6557	0.0264953	-0.447491
ILMN_2717599	Atp5f1		ILMN_220097		33859511	CTGATCATAATTTGAATAAGCAACTTGCAGCAACTTGCTGCCCAACTGAA				3	0.226609	7.63673	4.65152	0.0264953	-0.453848
ILMN_1258993	Mrps35	Mus musculus mitochondrial ribosomal protein S35 (Mrps35), mRNA.	ILMN_218399	232536	148235700	GTAAGACCGAGGAAGACATGGACGAGTATGTGTGGGCAAAGAGCTCCTCG	ribonucleoprotein complex [goid 30529] [evidence IEA]; mitochondrion [goid 5739] [evidence IEA]; mitochondrial small ribosomal subunit [goid 5763] [evidence ISS]			6	0.246923	9.28699	4.64993	0.0264953	-0.456283
ILMN_2657163	Tmem85	Mus musculus transmembrane protein 85 (Tmem85), mRNA.	ILMN_215244	68032	146134904	ATGACGACCCAGGGGGGCCTAGTGGCCAACCGAGGCCGGCGGTTCAAATG	integral to membrane [goid 16021] [evidence IEA]			2	-0.237054	7.9533	-4.65333	0.0264953	-0.451103
ILMN_1249240	Ugt1a6a	Mus musculus UDP glucuronosyltransferase 1 family, polypeptide A6A (Ugt1a6a), mRNA.	ILMN_184466	94284	33186905	CATCTGTGGTAATTTACAGAAGTCTGGCACTCTGCTTTCAGTGACAGCCC	microsome [goid 5792] [evidence IEA]; mitochondrial inner membrane [goid 5743] [evidence IDA]; endoplasmic reticulum [goid 5783] [evidence IEA]; membrane [goid 16020] [evidence IEA]; integral to membrane [goid 16021] [evidence IEA]	glucuronate metabolism [goid 19585] [evidence ISS]; metabolism [goid 8152] [evidence IEA]	glucuronosyltransferase activity [goid 15020] [evidence ISS]; transferase activity [goid 16740] [evidence IEA]; transferase activity, transferring hexosyl groups [goid 16758] [evidence IEA]; transferase activity, transferring glycosyl groups [goid 16757] [evidence IEA]	1	0.199114	9.71511	4.65196	0.0264953	-0.453177
ILMN_2731769	Plekhb2	Mus musculus pleckstrin homology domain containing, family B (evectins) member 2 (Plekhb2), mRNA.	ILMN_221164	226971	119637809	CCCTTTCGATGGCTTTTGCGGCGTCACTTGTACCTCAGTGAGTCCTGCGA	membrane [goid 16020] [evidence IEA]		molecular_function [goid 3674] [evidence ND ]	1	0.221256	8.35343	4.65013	0.0264953	-0.455965
ILMN_2698046	Stat3	Mus musculus signal transducer and activator of transcription 3 (Stat3), transcript variant 1, mRNA.	ILMN_243017	20848	76253927	CCTTGCTAATATCCACATAGAAGCTAGGACTAAGCCCAGAGGTTCCTCTT	nucleus [goid 5634] [evidence IDA]; plasma membrane [goid 5886] [evidence IDA]; cytoplasm [goid 5737] [evidence IDA]	eye photoreceptor cell differentiation [goid 1754] [evidence IMP]; regulation of body size [goid 40014] [evidence IMP]; transcription from RNA polymerase II promoter [goid 6366] [evidence IDA]; cytokine and chemokine mediated signaling pathway [goid 19221] [evidence NAS]; regulation of transcription from RNA polymerase II promoter [goid 6357] [evidence IDA]; acute-phase response [goid 6953] [evid…	transcriptional activator activity [goid 16563] [evidence IDA]; transcription factor activity [goid 3700] [evidence IEA]; DNA binding [goid 3677] [evidence IDA]; signal transducer activity [goid 4871] [evidence IEA]; transcription factor binding [goid 8134] [evidence ISS]; protein binding [goid 5515] [evidence IPI]; protein dimerization activity [goid 46983] [evidence IPI]; calcium ion binding [g…	11	0.319453	10.3401	4.65907	0.0264953	-0.442356
ILMN_2599487	Nmt1	Mus musculus N-myristoyltransferase 1 (Nmt1), mRNA.	ILMN_209818	18107	118130678	GATGGCGTAGGCTGCGTGATGTCACCTTTAGCCATGTTTCTGGTCTCCCT	cytoplasm [goid 5737] [evidence TAS]	embryonic development (sensu Mammalia) [goid 1701] [evidence IMP]; N-terminal peptidyl-glycine N-myristoylation [goid 18008] [evidence ISS]; N-terminal protein myristoylation [goid 6499] [evidence IMP]	acyltransferase activity [goid 8415] [evidence IEA]; transferase activity [goid 16740] [evidence IEA]; glycylpeptide N-tetradecanoyltransferase activity [goid 4379] [evidence TAS]	11	-0.152525	11.4925	-4.6569	0.0264953	-0.445659
ILMN_2464381	Ttc1	Mus musculus tetratricopeptide repeat domain 1 (Ttc1), mRNA.	ILMN_242305	66827	20452461	GAGGCGCCTTCTTGCTCTTGTTTTATGATCAGGGTGGAATGTGCCTCCTG			binding [goid 5488] [evidence IEA]	11	-0.190179	9.13751	-4.65488	0.0264953	-0.44873
ILMN_2529180	Agxt2	Mus musculus alanine-glyoxylate aminotransferase 2 (Agxt2), mRNA.	ILMN_259953	268782	73661177	GACAAATGTCGGAATCTACAAGATGGAAGTCCCTGGTGGGATAGGCTGCC			molecular_function [goid 3674] [evidence ND ]; transferase activity [goid 16740] [evidence IEA]; pyridoxal phosphate binding [goid 30170] [evidence IEA]; alanine-glyoxylate transaminase activity [goid 8453] [evidence IEA]; transaminase activity [goid 8483] [evidence IEA]	15	-0.322552	9.54622	-4.66236	0.0264953	-0.437344
ILMN_1214118	Plekha2	Mus musculus pleckstrin homology domain-containing, family A (phosphoinositide binding specific) member 2 (Plekha2), mRNA.	ILMN_209036	83436	31543492	GCTCTCCGGGTGAGAGGAAGCATGCTCTTTCAAATGTGACTGTGACCCTG	nucleus [goid 5634] [evidence IEA]; membrane [goid 16020] [evidence IEA]		lipid binding [goid 8289] [evidence IEA]; phosphatidylinositol binding [goid 5545] [evidence IDA]	8	0.23832	8.0722	4.65499	0.0264953	-0.44856
ILMN_2637639	Rps3	Mus musculus ribosomal protein S3 (Rps3), mRNA.	ILMN_209260	27050	115270974	CCGAGTTACACCAACCAGGACAGAAATCATTATTTTAGCCACCAGGACAC	ribonucleoprotein complex [goid 30529] [evidence IEA]; small ribosomal subunit [goid 15935] [evidence IEA]; cytoplasm [goid 5737] [evidence IDA]		RNA binding [goid 3723] [evidence IEA]	7	0.323475	10.7033	4.65447	0.0264953	-0.449356
ILMN_2756519	Mrpl48	Mus musculus mitochondrial ribosomal protein L48 (Mrpl48), mRNA.	ILMN_211444	52443	148368963	TGAAGACCTTTCCGGCCCTGTTTCCAGACGCCTGGGGTCGTGATTGCTAG	ribosome [goid 5840] [evidence IEA]; intracellular [goid 5622] [evidence IEA]	protein biosynthesis [goid 6412] [evidence IEA]	structural constituent of ribosome [goid 3735] [evidence IEA]	4	-0.234296	8.59627	-4.64693	0.0265386	-0.460856
ILMN_2662915	BC026585	Mus musculus cDNA sequence BC026585 (BC026585), mRNA.	ILMN_256544	226527	85701627	TCCTGCCTAAACTTAACCCCTTCTGTGAGCAAAAGGTACTGTGAGTTCCT			zinc ion binding [goid 8270] [evidence IEA]; oxidoreductase activity [goid 16491] [evidence IEA]	1	0.210502	9.01722	4.64715	0.0265386	-0.460519
ILMN_2589968	Trabd	Mus musculus TraB domain containing (Trabd), mRNA.	ILMN_208834	67976	117606382	GGGGAGTTTCCTGACCTGCATCGCACCATTGTCTCAGAGCGTGACGTCTA				15	-0.196213	8.4426	-4.64437	0.0265641	-0.464747
ILMN_2750676	Rars2	Mus musculus arginyl-tRNA synthetase 2, mitochondrial (putative) (Rars2), mRNA.	ILMN_219698	109093	31340970	CTCCAATGTTGCTTGTTTACAAGAGCCGCAGTCTGTTTCAATTCTCCAGC				4	-0.241131	8.71899	-4.64513	0.0265641	-0.463598
ILMN_2542885	Wdr89	PREDICTED: Mus musculus WD repeat domain 89, transcript variant 2 (Wdr89), mRNA.	ILMN_312875	72338	149263163	TGCAGCAGAGGAGAAGAAAGATGAGAAGAAGGAGGAGTCCGAGGAGTCGG				12	0.19006	9.69376	4.64178	0.0266307	-0.468712
ILMN_2763731	Cdc42bpb	Mus musculus Cdc42 binding protein kinase beta (Cdc42bpb), mRNA.	ILMN_223412	217866	33942080	GTGCCGGGGCAGGCACCTGCTGGGGGTTCTGGTTTTTACTTTTTTAATGT	intercellular junction [goid 5911] [evidence ISS]	intracellular signaling cascade [goid 7242] [evidence IEA]; regulation of small GTPase mediated signal transduction [goid 51056] [evidence ISS]; protein amino acid phosphorylation [goid 6468] [evidence ISS]	kinase activity [goid 16301] [evidence IEA]; transferase activity [goid 16740] [evidence IEA]; small GTPase regulator activity [goid 5083] [evidence IEA]; ATP binding [goid 5524] [evidence ISS]; protein serine/threonine kinase activity [goid 4674] [evidence ISS]; protein kinase activity [goid 4672] [evidence IEA]; nucleotide binding [goid 166] [evidence IEA]; zinc ion binding [goid 8270] [evidenc…	12	-0.3414	9.09385	-4.64021	0.0266554	-0.471101
ILMN_2765434	Mrps5		ILMN_192620		21914844	CTGACAGCACCCGGAGGACACGCCACTCTCACTTTTTATTTTAAAAAAAG				2	-0.30186	10.7687	-4.63795	0.0266651	-0.474556
ILMN_2708599	Psmb3	Mus musculus proteasome (prosome, macropain) subunit, beta type 3 (Psmb3), mRNA.	ILMN_242678	26446	146134486	CCTGCTCCGAACAAATGTATGGGATGTGTGAGTCTCTCTGGGAGCCCAAC	protein complex [goid 43234] [evidence IEA]; cytosol [goid 5829] [evidence IEA]; proteasome core complex (sensu Eukaryota) [goid 5839] [evidence IDA]	ubiquitin-dependent protein catabolism [goid 6511] [evidence IEA]; protein catabolism [goid 30163] [evidence TAS]	hydrolase activity [goid 16787] [evidence IEA]; threonine endopeptidase activity [goid 4298] [evidence IEA]; peptidase activity [goid 8233] [evidence IEA]; endopeptidase activity [goid 4175] [evidence ISS]	11	-0.244189	11.69	-4.63667	0.0266651	-0.476508
ILMN_2425032	Zfp445		ILMN_184979		40254403	GGACAAAGTCATCCAGAGACGAATGGCAAGGAATCTGGTTAGGATGTGGA				9	0.264099	7.63399	4.63616	0.0266651	-0.477285
ILMN_2489444	Gng12	Mus musculus guanine nucleotide binding protein (G protein), gamma 12 (Gng12), mRNA.	ILMN_227531	14701	142363813	GTACTCACCTAATCACTTGTTATCCAGTGCCTGTTCTAGGTTTATGGACT	heterotrimeric G-protein complex [goid 5834] [evidence IEA]; membrane [goid 16020] [evidence IEA]	G-protein coupled receptor protein signaling pathway [goid 7186] [evidence IEA]; signal transduction [goid 7165] [evidence IEA]	signal transducer activity [goid 4871] [evidence IEA]; small GTPase regulator activity [goid 5083] [evidence IEA]	6	0.200401	9.62147	4.63698	0.0266651	-0.476033
ILMN_2474515	9430020K01Rik	Mus musculus RIKEN cDNA 9430020K01 gene (9430020K01Rik), mRNA.	ILMN_234030	240185	126506315	GAATTGTGCCTGTGGTTGTTTCAGAACTTAAAGACATGATAGTGAGGTGG				18	0.230208	7.26675	4.63379	0.0267162	-0.480904
ILMN_2667369	B4galt1	Mus musculus UDP-Gal:betaGlcNAc beta 1,4- galactosyltransferase, polypeptide 1 (B4galt1), mRNA.	ILMN_216102	14595	118129977	TCAGATACGTGGTTCATTCTCAGGACCAAGGGAAACTGTCTTGCCTGTCC	plasma membrane [goid 5886] [evidence IDA]; Golgi apparatus [goid 5794] [evidence IDA]; membrane [goid 16020] [evidence IEA]	galactose metabolism [goid 6012] [evidence IDA]; oligosaccharide biosynthesis [goid 9312] [evidence IDA]; extracellular matrix organization and biogenesis [goid 30198] [evidence IMP]; carbohydrate metabolism [goid 5975] [evidence IEA]	transferase activity, transferring glycosyl groups [goid 16757] [evidence IEA]; N-acetyllactosamine synthase activity [goid 3945] [evidence IEA]; transferase activity [goid 16740] [evidence IEA]; lactose synthase activity [goid 4461] [evidence IEA]; manganese ion binding [goid 30145] [evidence IEA]; beta-N-acetylglucosaminylglycopeptide beta-1,4-galactosyltransferase activity [goid 3831] [evidenc…	4	-0.225804	8.82781	-4.633	0.0267162	-0.482099
ILMN_2716195	Hist1h2bh	Mus musculus histone cluster 1, H2bh (Hist1h2bh), mRNA.	ILMN_219993	319182	30061386	AAGTCCGCTCCTGCCCCGAAGAAGGGCTCCAAGAAGGCCCTGACCAAGGC	chromosome [goid 5694] [evidence IEA]; nucleus [goid 5634] [evidence IEA]; nucleosome [goid 786] [evidence IEA]	nucleosome assembly [goid 6334] [evidence IEA]; chromosome organization and biogenesis (sensu Eukaryota) [goid 7001] [evidence IEA]	DNA binding [goid 3677] [evidence IEA]	13	-0.305085	10.6886	-4.63122	0.0267504	-0.484822
ILMN_1220838	Dmxl1	Mus musculus Dmx-like 1 (Dmxl1), mRNA.	ILMN_252085	240283	124487030	AGAGGTGCCGACCAAGAGAACACTCACCACTGAACTCTCCACCTTCTCAC			subtilase activity [goid 4289] [evidence IEA]	18	0.165001	7.8756	4.62706	0.0268823	-0.491179
ILMN_2763116	LOC100046898	PREDICTED: Mus musculus similar to Cell division cycle 34 homolog (S. cerevisiae) (LOC100046898), mRNA.	ILMN_316780	100046898	149261335	AAGCTCGCAGAAGGCGCTGCTGCTGGAACTGAAGGGGCTGCAGGAGGAGC					-0.19258	8.22394	-4.62486	0.0269311	-0.494539
ILMN_2455753	Itga6		ILMN_188792		31982235	CTCTCTGGAGTATCTTGGAGCCTAGCACACTGGCTTTAAAGGACACAGCT				2	0.34134	7.72595	4.62399	0.0269311	-0.495873
ILMN_1246927	Ndufa11	PREDICTED: Mus musculus NADH dehydrogenase (ubiquinone) 1 alpha subcomplex 11, transcript variant 6 (Ndufa11), mRNA.	ILMN_248084	69875	149269422	TTACAGCGTCTCACTCAACCCCGCAGATTCCACCCTGGAAGCAGTGGCCA				17	-0.290946	10.502	-4.62089	0.0269811	-0.500599
ILMN_1260605	Kif1b	Mus musculus kinesin family member 1B (Kif1b), transcript variant 1, mRNA.	ILMN_207470	16561	86990457	GTGCAAGAAGGAAGAGATGGGGCATGGCAAGAAGGCAGCCGATAGACACC	microtubule [goid 5874] [evidence IEA]; microtubule associated complex [goid 5875] [evidence IEA]; cytoplasmic vesicle membrane [goid 30659] [evidence IDA]; mitochondrion [goid 5739] [evidence IDA]; kinesin complex [goid 5871] [evidence IEA]	neuromuscular synaptic transmission [goid 7274] [evidence IMP]; anterograde axon cargo transport [goid 8089] [evidence IMP]; microtubule-based process [goid 7017] [evidence IEA]; microtubule-based movement [goid 7018] [evidence IEA]; nerve-nerve synaptic transmission [goid 7270] [evidence IMP]; embryonic development [goid 9790] [evidence NAS]	ATPase activity [goid 16887] [evidence IDA]; microtubule binding [goid 8017] [evidence TAS]; ATP binding [goid 5524] [evidence IEA]; motor activity [goid 3774] [evidence IEA]; protein binding [goid 5515] [evidence IDA]; microtubule motor activity [goid 3777] [evidence IDA]; nucleotide binding [goid 166] [evidence IEA]; kinesin binding [goid 19894] [evidence ISS]	4	0.167344	7.43212	4.62163	0.0269811	-0.499464
ILMN_2599494	Adsl	Mus musculus adenylosuccinate lyase 1 (Adsl), mRNA.	ILMN_248958	11564	145966818	CTTGCTTGGGGTTCACAACAGATAGCCGTGCTTTCTTGTTTTCTCCAGTC		purine nucleotide biosynthesis [goid 6164] [evidence IEA]; purine ribonucleotide biosynthesis [goid 9152] [evidence IEA]	lyase activity [goid 16829] [evidence IEA]; adenylosuccinate lyase activity [goid 4018] [evidence IEA]; catalytic activity [goid 3824] [evidence IEA]	15	-0.214534	8.74849	-4.61151	0.0271344	-0.514944
ILMN_1241236	Cs	Mus musculus citrate synthase (Cs), mRNA.	ILMN_223696	12974	118129843	CAGCAGTTACACACAGTTCCCACTGAATATCAGATGGATGGACCTAGGGC	mitochondrion [goid 5739] [evidence ISS]; cytoplasm [goid 5737] [evidence IEA]	tricarboxylic acid cycle [goid 6099] [evidence IEA]; main pathways of carbohydrate metabolism [goid 6092] [evidence IEA]	transferase activity, transferring acyl groups, acyl groups converted into alkyl on transfer [goid 46912] [evidence IEA]; transferase activity [goid 16740] [evidence IEA]; citrate (Si)-synthase activity [goid 4108] [evidence ISS]; protein binding [goid 5515] [evidence ISS]	10	0.233205	9.98723	4.61395	0.0271344	-0.511219
ILMN_1244535	Tbl1xr1	Mus musculus transducin (beta)-like 1X-linked receptor 1 (Tbl1xr1), mRNA.	ILMN_227166	81004	130978338	GCATTCTTTGGAAGAGGTAGATGTTTGGTACATCTGATGGCTCCCAGAGC	nucleus [goid 5634] [evidence IEA]	chromatin modification [goid 16568] [evidence IEA]; ubiquitin cycle [goid 6512] [evidence IEA]; regulation of transcription, DNA-dependent [goid 6355] [evidence IEA]; transcription [goid 6350] [evidence IEA]		3	0.168974	7.37485	4.61554	0.0271344	-0.508789
ILMN_2677712	Arf5	Mus musculus ADP-ribosylation factor 5 (Arf5), mRNA.	ILMN_216978	11844	6680721	CGGCTGGCAAGACTACCATCCTGTACAAACTGAAGTTGGGGGAGATTGTC	plasma membrane [goid 5886] [evidence IDA]; cytoplasm [goid 5737] [evidence IDA]; intracellular [goid 5622] [evidence IEA]	transport [goid 6810] [evidence IEA]; protein transport [goid 15031] [evidence TAS]; ribosome biogenesis [goid 7046] [evidence IEA]; rRNA processing [goid 6364] [evidence IEA]; small GTPase mediated signal transduction [goid 7264] [evidence IEA]	GTPase activity [goid 3924] [evidence ISS]; nucleotide binding [goid 166] [evidence IEA]; GTP binding [goid 5525] [evidence TAS]	6	-0.333979	9.08028	-4.61182	0.0271344	-0.514478
ILMN_1244804	D430042O09Rik	Mus musculus RIKEN cDNA D430042O09 gene (D430042O09Rik), mRNA.	ILMN_246209	233865	124486627	ACTTGGTCGGTGTTTATAAGCATATGCTCCATGCACTCTCAGAGGGAAGG				7	-0.312465	9.33056	-4.61307	0.0271344	-0.512559
ILMN_1239472	Ceacam2	Mus musculus CEA-related cell adhesion molecule 2 (Ceacam2), mRNA.	ILMN_209650	26367	141802842	GCCTGTCAAGCAAAGGTTGTATTGGATATCAAGTGTTTGGTCTCACGCCA	integral to membrane [goid 16021] [evidence IEA]; cell surface [goid 9986] [evidence IDA]		molecular_function [goid 3674] [evidence ND ]	7	0.512573	10.9703	4.61065	0.0271344	-0.516254
ILMN_2641111	Dpagt1	Mus musculus dolichyl-phosphate (UDP-N-acetylglucosamine) acetylglucosaminephosphotransferase 1 (GlcNAc-1-P transferase) (Dpagt1), mRNA.	ILMN_213818	13478	31982408	GTTGTGATTGGGAAGCGTAGAGGCAGGGCCATGTGCTCAGAACGGTGACA	membrane [goid 16020] [evidence IEA]; endoplasmic reticulum [goid 5783] [evidence IEA]; endoplasmic reticulum membrane [goid 5789] [evidence TAS]	lipid metabolism [goid 6629] [evidence IEA]	transferase activity, transferring glycosyl groups [goid 16757] [evidence IEA]; transferase activity [goid 16740] [evidence IEA]; UDP-N-acetylglucosamine-dolichyl-phosphate N-acetylglucosaminephosphotransferase activity [goid 3975] [evidence IDA]; catalytic activity [goid 3824] [evidence IEA]	9	-0.291364	10.7691	-4.61293	0.0271344	-0.512781
ILMN_2588227	Fn1	Mus musculus fibronectin 1 (Fn1), mRNA.	ILMN_228674	14268	46849811	GGAAGACCTACCATGTAGGAGAACAGTGGCAGAAAGAATATCTCGGAGCC	extracellular region [goid 5576] [evidence IEA]; extracellular matrix (sensu Metazoa) [goid 5578] [evidence TAS]; apical plasma membrane [goid 16324] [evidence IDA]	cell adhesion [goid 7155] [evidence IDA]; acute-phase response [goid 6953] [evidence IEA]; cell-matrix adhesion [goid 7160] [evidence IDA]; transmembrane receptor protein tyrosine kinase signaling pathway [goid 7169] [evidence NAS]; wound healing [goid 42060] [evidence IMP]; cell-substrate junction assembly [goid 7044] [evidence IDA]	protease activator activity [goid 16504] [evidence IDA]; heparin binding [goid 8201] [evidence IEA]; protein binding [goid 5515] [evidence IPI]	1	0.381028	8.5725	4.60858	0.0271824	-0.519436
ILMN_2416764	Cacna1d	Mus musculus calcium channel, voltage-dependent, L type, alpha 1D subunit (Cacna1d), transcript variant 2, mRNA.	ILMN_313150	12289	134288874	GCAGCGTTGACAGCTGACTTTGGGAACGATCACCCATTCCAGAACACACG	integral to membrane [goid 16021] [evidence IEA]; voltage-gated potassium channel complex [goid 8076] [evidence IEA]; membrane [goid 16020] [evidence IEA]; voltage-gated calcium channel complex [goid 5891] [evidence TAS]	ion transport [goid 6811] [evidence IEA]; transport [goid 6810] [evidence IEA]; potassium ion transport [goid 6813] [evidence IEA]; calcium ion transport [goid 6816] [evidence IEA]	voltage-gated ion channel activity [goid 5244] [evidence IEA]; voltage-gated calcium channel activity [goid 5245] [evidence IEA]; ion channel activity [goid 5216] [evidence IEA]; calcium ion binding [goid 5509] [evidence IEA]; calcium channel activity [goid 5262] [evidence IEA]; voltage-gated potassium channel activity [goid 5249] [evidence IEA]	14	0.284546	9.86985	4.6051	0.0272886	-0.524752
ILMN_1221199	Ppm1f	Mus musculus protein phosphatase 1F (PP2C domain containing) (Ppm1f), mRNA.	ILMN_218529	68606	141802638	GAGCTCATAGGACGTCTTCCCATGGGGCCCTGTACTGGTGTCAATAAACC		apoptosis [goid 6915] [evidence IEA]	metal ion binding [goid 46872] [evidence IEA]; hydrolase activity [goid 16787] [evidence IEA]; magnesium ion binding [goid 287] [evidence IEA]; phosphoprotein phosphatase activity [goid 4721] [evidence IEA]; manganese ion binding [goid 30145] [evidence IEA]	16	-0.166864	10.3181	-4.60233	0.0273273	-0.528993
ILMN_2733819	Icam1	Mus musculus intercellular adhesion molecule (Icam1), mRNA.	ILMN_221313	15894	30172560	TGGGTCGAGGGTTTCTCTACTGGTCAGGATGCTTTTCTCATAAGGGTCGA	plasma membrane [goid 5886] [evidence IEA]; membrane [goid 16020] [evidence IEA]; integral to membrane [goid 16021] [evidence IEA]	cell-cell adhesion [goid 16337] [evidence IEA]; defense response [goid 6952] [evidence IEA]; regulation of cell adhesion [goid 30155] [evidence IDA]; cell adhesion [goid 7155] [evidence IDA]	protein binding [goid 5515] [evidence IEA]	9	0.261893	8.74353	4.60315	0.0273273	-0.527736
ILMN_1249029	9830166G06Rik		ILMN_205728			TAGACCCCAAGTCACAGTGGCGAAGCAAGATCCTCCTGGGCTTGAACTTC				7	-0.203085	8.30899	-4.59845	0.0273334	-0.534938
ILMN_1247996	LOC673501	PREDICTED: Mus musculus hypothetical protein LOC673501 (LOC673501), mRNA.	ILMN_231576	673501	94411300	TGAGCAATAACAGGTTTGTGATGCCCTTAGATGTCCGGGGCTGCACGCGC					0.358449	13.9831	4.59667	0.0273334	-0.537659
ILMN_1253596	Pi4ka	Mus musculus phosphatidylinositol 4-kinase, catalytic, alpha polypeptide (Pi4ka), mRNA.	ILMN_245418	224020	50233837	CACGTGTGAGTCTCTTTCACACTGGACACATTCCGTTTGTTCACCCGTCA			kinase activity [goid 16301] [evidence IEA]; transferase activity [goid 16740] [evidence IEA]; inositol or phosphatidylinositol kinase activity [goid 4428] [evidence IEA]	16	-0.263625	9.78452	-4.60018	0.0273334	-0.532289
ILMN_2510574	Tm9sf3	Mus musculus transmembrane 9 superfamily member 3 (Tm9sf3), mRNA.	ILMN_256422	107358	84490411	CTCATTTGGGCTTCTCATCTGTGCTCACCTTGAACCTACAAACCTCCATG	membrane [goid 16020] [evidence IEA]			19	0.290327	10.4466	4.59754	0.0273334	-0.536333
ILMN_3163490	Ankrd13c	Mus musculus ankyrin repeat domain 13c (Ankrd13c), mRNA.	ILMN_256991	433667	67972430	ATAGCTGCAATGCATTCCAAGGGAGTGCTCCCTGCAGGGAATGCGGTGCC				3	-0.175528	7.2616	-4.59822	0.0273334	-0.535291
ILMN_1237950	Brd7	Mus musculus bromodomain containing 7 (Brd7), mRNA.	ILMN_232529	26992	6755233	GGCCACATGCCAAGATTACCCGTATGTTATGGCAGATAGTTTACTGGATG	nucleus [goid 5634] [evidence ISS]	Wnt receptor signaling pathway [goid 16055] [evidence IEA]; regulation of transcription from RNA polymerase II promoter [goid 6357] [evidence ISS]	transcription factor binding [goid 8134] [evidence ISS]; histone binding [goid 42393] [evidence ISS]; protein binding [goid 5515] [evidence IPI]	8	-0.15721	8.18863	-4.59907	0.0273334	-0.533993
ILMN_2693258	2310005N03Rik	Mus musculus RIKEN cDNA 2310005N03 gene (2310005N03Rik), mRNA.	ILMN_218232	66359	70887807	GAGAACACTCCATGTGCTCGAGAATCTATACTCTATGGCTCATTAGGATC				1	-0.202828	9.61786	-4.59255	0.0274685	-0.543984
ILMN_2771652	Psma1		ILMN_223925		33563281	AACCCTAGTTGGGGCCGTGTTCCTGTGTCCGCTGCTGGGTCAGGTTGTCG				7	-0.255534	10.7812	-4.58935	0.027565	-0.548885
ILMN_2589266	Mrrf	Mus musculus mitochondrial ribosome recycling factor (Mrrf), mRNA.	ILMN_208762	67871	21312751	GAGCCTTGGTCGAGGATATCATCAGCTTGGAAGAGGTGGATGAAGACATG	mitochondrion [goid 5739] [evidence IEA]			2	-0.219672	8.57111	-4.58725	0.0276152	-0.552099
ILMN_2718090	Dolpp1	Mus musculus dolichyl pyrophosphate phosphatase 1 (Dolpp1), mRNA.	ILMN_220141	57170	146135033	GGCCGTCGCCTGGTTCATCATCACGCAGGAAATCCTCACTCCGTTGTTCC	membrane [goid 16020] [evidence IEA]; endoplasmic reticulum [goid 5783] [evidence IEA]; integral to endoplasmic reticulum membrane [goid 30176] [evidence IDA]		hydrolase activity [goid 16787] [evidence IEA]; dolichyldiphosphatase activity [goid 47874] [evidence IEA]	2	-0.121283	7.39358	-4.5842	0.0276751	-0.556782
ILMN_1219208	Nol6	Mus musculus nucleolar protein family 6 (RNA-associated) (Nol6), mRNA.	ILMN_211918	230082	134031987	CTGTGAATGCGATTATTCCTTGTCGAGTTCACTTGGCAGGCATGCATACC	small nucleolar ribonucleoprotein complex [goid 5732] [evidence ISS]; nucleus [goid 5634] [evidence IEA]; condensed nuclear chromosome [goid 794] [evidence IDA]; nucleolus [goid 5730] [evidence IDA]	35S primary transcript processing [goid 6365] [evidence ISS]; ribosome biogenesis [goid 7046] [evidence NAS]	molecular_function [goid 3674] [evidence ND ]; RNA binding [goid 3723] [evidence IEA]; snoRNA binding [goid 30515] [evidence ISS]; protein binding [goid 5515] [evidence ISS]	4	0.26021	8.99132	4.58403	0.0276751	-0.557046
ILMN_1258197	D230004N01Rik		ILMN_205623			CTGAGACTGAGCCCCGCTGGTCTTCTGGGAAAGGTGGAAAAGCTGTTGGA				5	-0.137418	7.50882	-4.57713	0.0278282	-0.567628
ILMN_2632034	Dnahc11	Mus musculus dynein, axonemal, heavy chain 11 (Dnahc11), mRNA.	ILMN_210707	13411	153791277	CAGGGCACTCGTAGGCATGCTTAATTTCTTGTCTGTCCACGGGCACGGCT	cilium [goid 5929] [evidence IDA]; axonemal dynein complex [goid 5858] [evidence IDA]	microtubule-based movement [goid 7018] [evidence IEA]; ciliary or flagellar motility [goid 1539] [evidence IDA]; determination of left/right symmetry [goid 7368] [evidence IMP]	ATP binding [goid 5524] [evidence IEA]; ATPase activity [goid 16887] [evidence IEA]; microtubule motor activity [goid 3777] [evidence IDA]	12	0.132622	6.91539	4.57412	0.0278282	-0.572249
ILMN_1221290	LOC636952	PREDICTED: Mus musculus similar to HIStone family member (his-71) (LOC636952), misc RNA.	ILMN_311428		149266538	GGTGTTTGTAGCATTTTTATCACACAGTAGATTCCATCCATTCACTATAC					0.285676	9.62865	4.57836	0.0278282	-0.565737
ILMN_1239860	1810035L17Rik	Mus musculus RIKEN cDNA 1810035L17 gene (1810035L17Rik), mRNA.	ILMN_226251	380773	141802683	CGTTCAAGCTCAAAGAGCAAAGGCTTTGCACGGAGCTCAAACATCTGATG	nucleus [goid 5634] [evidence IEA]; mitochondrion [goid 5739] [evidence IEA]	regulation of transcription, DNA-dependent [goid 6355] [evidence IEA]; transcription [goid 6350] [evidence IEA]	RNA binding [goid 3723] [evidence IEA]; nucleic acid binding [goid 3676] [evidence IEA]; nucleotide binding [goid 166] [evidence IEA]	12	0.219029	8.99102	4.57426	0.0278282	-0.572037
ILMN_2717199	Sdf2	Mus musculus stromal cell derived factor 2 (Sdf2), mRNA.	ILMN_220067	20316	40254616	GCCCATCCGTCTGACACACATCAACACAGGTCGAAACCTGCACAGCCACC	membrane [goid 16020] [evidence IEA]			11	-0.290798	9.7394	-4.5742	0.0278282	-0.572118
ILMN_2721110	Fgf1	Mus musculus fibroblast growth factor 1 (Fgf1), mRNA.	ILMN_218868	14164	122937366	GTGCGGAAAGTGCGGGCGAAGTGTATATAAAGGGTACGGAGACCGGCCAG	extracellular matrix (sensu Metazoa) [goid 5578] [evidence IDA]; extracellular space [goid 5615] [evidence IDA]	lung development [goid 30324] [evidence IDA]; cell differentiation [goid 30154] [evidence IEA]; development [goid 7275] [evidence IEA]; signal transduction [goid 7165] [evidence IEA]; induction of an organ [goid 1759] [evidence IDA]	fibroblast growth factor receptor binding [goid 5104] [evidence IEA]	18	-0.281145	8.40749	-4.57661	0.0278282	-0.568431
ILMN_2768447	Chmp1a	Mus musculus chromatin modifying protein 1A (Chmp1a), mRNA.	ILMN_223741	234852	133891733	CACACAAGTTTGGTTTGGTTTCTTCTGTTCTGCACTTTGGAGTCCCTGGG	endomembrane system [goid 12505] [evidence ISS]; nucleus [goid 5634] [evidence IEA]; membrane [goid 16020] [evidence IEA]; nuclear matrix [goid 16363] [evidence ISS]; microtubule organizing center [goid 5815] [evidence ISS]; early endosome [goid 5769] [evidence ISS]; condensed nuclear chromosome [goid 794] [evidence ISS]	gene silencing [goid 16458] [evidence ISS]; negative regulation of S phase of mitotic cell cycle [goid 45749] [evidence ISS]; negative regulation of transcription, DNA-dependent [goid 45892] [evidence ISS]; regulation of transcription, DNA-dependent [goid 6355] [evidence IEA]; mitotic chromosome condensation [goid 7076] [evidence ISS]; cell cycle [goid 7049] [evidence IEA]; transport [goid 6810] …	protein binding [goid 5515] [evidence ISS]	8	-0.213226	10.1363	-4.57928	0.0278282	-0.564335
ILMN_3163283	LOC100046959	PREDICTED: Mus musculus similar to zinc finger protein 533 (LOC100046959), mRNA.	ILMN_322329	100046959	149249458	GCTCTGCCGTGGGGCTCTTTCCAAACTTTAACACAATGGACCCTGTGCAG				2	-0.169106	7.6443	-4.57112	0.0278798	-0.57685
ILMN_2529932	LOC385905	PREDICTED: Mus musculus similar to proteasome alpha7/C8 subunit (LOC385905), misc RNA.	ILMN_319730		149267541	GATCGACCCATCAGGTGTTTCATATGGTTGCTGGGGCTGTGCGATTGGCG				16	0.248898	12.0856	4.57165	0.0278798	-0.576037
ILMN_2742420	Spg7	Mus musculus spastic paraplegia 7 homolog (human) (Spg7), mRNA.	ILMN_201532	234847	148539987	GGTGGCCAAAGCCTACAGACACACCGAGAAGGTGCTGCTAGACAACCTGG	membrane [goid 16020] [evidence IEA]; integral to membrane [goid 16021] [evidence IEA]; mitochondrion [goid 5739] [evidence IDA]	regulation of cell adhesion [goid 30155] [evidence TAS]; anterograde axon cargo transport [goid 8089] [evidence IMP]; mitochondrion organization and biogenesis [goid 7005] [evidence IMP]; cell adhesion [goid 7155] [evidence TAS]; protein catabolism [goid 30163] [evidence IEA]	metallopeptidase activity [goid 8237] [evidence IEA]; nucleoside-triphosphatase activity [goid 17111] [evidence IEA]; ATP binding [goid 5524] [evidence IEA]; peptidase activity [goid 8233] [evidence IEA]; nucleotide binding [goid 166] [evidence IEA]; zinc ion binding [goid 8270] [evidence IEA]; metal ion binding [goid 46872] [evidence IEA]; metalloendopeptidase activity [goid 4222] [evidence IEA]	8	0.233624	7.99546	4.5664	0.0278821	-0.584106
ILMN_1244642	Ccdc53	Mus musculus coiled-coil domain containing 53 (Ccdc53), mRNA.	ILMN_219063	67282	141802694	GCGCCATCAGAAAATGTCCTGACCGTAGCCAAGGATCCACGGTATGCCAG				10	0.158473	10.2381	4.56418	0.0278821	-0.58751
ILMN_1213941	Myf6	Mus musculus myogenic factor 6 (Myf6), mRNA.	ILMN_212240	17878	118130704	CCACCTCAAGTGAAAGTCCTTCGCCTTGGGGCTTTTATTATGATACTTAT	nucleus [goid 5634] [evidence TAS]	muscle development [goid 7517] [evidence IEA]; cell differentiation [goid 30154] [evidence IEA]; regulation of transcription [goid 45449] [evidence IEA]; regulation of transcription, DNA-dependent [goid 6355] [evidence IEA]; development [goid 7275] [evidence IEA]	DNA binding [goid 3677] [evidence IEA]; transcription regulator activity [goid 30528] [evidence IEA]; RNA polymerase II transcription factor activity, enhancer binding [goid 3705] [evidence TAS]	10	-0.137776	7.033	-4.56395	0.0278821	-0.587864
ILMN_2775497	Adk	Mus musculus adenosine kinase (Adk), mRNA.	ILMN_218965	11534	19527305	TATCATGCTGGTGGCTCTACGCAGAATTCAATGAAAGTGGCTCAGGTTAG	nucleus [goid 5634] [evidence IDA]	purine ribonucleoside salvage [goid 6166] [evidence IDA]	adenosine kinase activity [goid 4001] [evidence IDA]; magnesium ion binding [goid 287] [evidence IEA]; transferase activity [goid 16740] [evidence IEA]; metal ion binding [goid 46872] [evidence IEA]; kinase activity [goid 16301] [evidence IEA]	14	0.330012	10.766	4.56509	0.0278821	-0.586124
ILMN_2459219	Haao	Mus musculus 3-hydroxyanthranilate 3,4-dioxygenase (Haao), mRNA. XM_925483 XM_986039 XM_986095 XM_988905 XM_988933 XM_988974	ILMN_240732	107766	124249069	ACGGTCCATCATGAAGCCCATGTCATTGAAGGCCTGGCTGGATGGCCACT		metabolism [goid 8152] [evidence IEA]	iron ion binding [goid 5506] [evidence IEA]; 3-hydroxyanthranilate 3,4-dioxygenase activity [goid 334] [evidence IEA]	17	0.230694	11.5252	4.56648	0.0278821	-0.583974
ILMN_1249369	Ppp1ca	Mus musculus protein phosphatase 1, catalytic subunit, alpha isoform (Ppp1ca), mRNA.	ILMN_209364	19045	133892519	ACCACAGGTGCTGGTGGGAGGGAGCCCTGGGAGATTAGATGCTGCTATTG	nucleoplasm [goid 5654] [evidence IDA]; cytoplasm [goid 5737] [evidence IDA]	cellular physiological process [goid 50875] [evidence TAS]; regulation of protein biosynthesis [goid 6417] [evidence TAS]; cell cycle [goid 7049] [evidence IEA]; cell division [goid 51301] [evidence IEA]; metabolism [goid 8152] [evidence TAS]; lung development [goid 30324] [evidence IMP]; glycogen metabolism [goid 5977] [evidence TAS]; carbohydrate metabolism [goid 5975] [evidence IEA]; female me…	protein phosphatase type 1 activity [goid 163] [evidence TAS]; protein serine/threonine phosphatase activity [goid 4722] [evidence IDA]; phosphoprotein phosphatase activity [goid 4721] [evidence IDA]; protein binding [goid 5515] [evidence IPI]; metal ion binding [goid 46872] [evidence IEA]; iron ion binding [goid 5506] [evidence IEA]	19	-0.200774	7.34654	-4.56541	0.0278821	-0.585627
ILMN_2523256	1500001M20Rik	Mus musculus RIKEN cDNA 1500001M20 gene (1500001M20Rik), mRNA.	ILMN_250649	68971	76559943	AGGGTGGATGAGAAAAGCGTCCTGACTTGACTGATGTTGTGTTACGTGTA	mitochondrion [goid 5739] [evidence IDA]	protein targeting [goid 6605] [evidence IEA]; transport [goid 6810] [evidence IEA]; protein transport [goid 15031] [evidence IEA]		6	0.19257	8.21677	4.56646	0.0278821	-0.584016
ILMN_1251098	LOC671641	PREDICTED: Mus musculus similar to ribosomal protein S12 (LOC671641), mRNA.	ILMN_310244	671641	149258591	GAATCTCAGGCCAAGGATGTCATCGAGGAATACTTCAAGTGCAAGAAATA				8	0.336327	11.1929	4.56763	0.0278821	-0.582213
ILMN_1235337	Ipo9	Mus musculus importin 9 (Ipo9), mRNA. XM_923899 XM_923904 XM_923916 XM_983357 XM_983389 XM_983428 XM_983504	ILMN_228108	226432	112734860	CTGCACATAACCACAGAGTCTGATATTCAAAGGTATCCCTATCCCTCAGG	nuclear pore [goid 5643] [evidence IEA]; cytoplasm [goid 5737] [evidence ISS]	protein stabilization [goid 50821] [evidence ISS]; transport [goid 6810] [evidence IEA]; protein transport [goid 15031] [evidence IEA]; ribosome biogenesis and assembly [goid 42254] [evidence ISS]	protein transporter activity [goid 8565] [evidence ISS]; histone binding [goid 42393] [evidence IDA]; binding [goid 5488] [evidence IEA]; Ran GTPase binding [goid 8536] [evidence TAS]	1	0.205654	8.41735	4.55474	0.0280943	-0.602032
ILMN_1225213	2700060E02Rik	Mus musculus RIKEN cDNA 2700060E02 gene (2700060E02Rik), mRNA.	ILMN_216512	68045	84370362	GGAGAACCCCAGGAGATTGACTATGTTCTAGAGATTTACCACCGCTGCTT	nucleus [goid 5634] [evidence IEA]			14	-0.180994	12.3102	-4.55578	0.0280943	-0.600433
ILMN_1223353	Hp1bp3	Mus musculus heterochromatin protein 1, binding protein 3 (Hp1bp3), mRNA.	ILMN_212379	15441	33468902	CGTGAGTCACTGGGATTTGTGTTGCATGGAAGGCAGTCTTTCCTGTTGTA		development [goid 7275] [evidence IEA]		4	-0.182114	11.7262	-4.55462	0.0280943	-0.602206
ILMN_1224268	Mrps15	Mus musculus mitochondrial ribosomal protein S15 (Mrps15), mRNA.	ILMN_243533	66407	48526511	GATGAACAAGATTGTGGAAAACCCTGAGGATTCCAGAACCTTGGAAGCTC	ribonucleoprotein complex [goid 30529] [evidence IEA]; mitochondrion [goid 5739] [evidence IEA]; ribosome [goid 5840] [evidence IEA]; intracellular [goid 5622] [evidence IEA]	protein biosynthesis [goid 6412] [evidence IEA]	structural constituent of ribosome [goid 3735] [evidence IEA]	4	0.350997	8.23961	4.55462	0.0280943	-0.602212
ILMN_2643150	Dhx32	Mus musculus DEAH (Asp-Glu-Ala-His) box polypeptide 32 (Dhx32), mRNA.	ILMN_214000	101437	114326536	CTCTCCCAACATAGTGCAACACGGACACTGCAACAGGAGCTGCCGAAGCC	nucleus [goid 5634] [evidence IEA]	transport [goid 6810] [evidence IEA]	helicase activity [goid 4386] [evidence IEA]	7	-0.168479	10.0817	-4.55619	0.0280943	-0.599804
ILMN_1246392	Prom2	Mus musculus prominin 2 (Prom2), transcript variant 2, mRNA.	ILMN_214759	192212	142349738	GTGAAGAGGGTGAGTGCCCTTTATGGTGGTAATTCTCCCTATCTCTGGGC	plasma membrane [goid 5886] [evidence IDA]; integral to membrane [goid 16021] [evidence IEA]			2	0.547554	7.85477	4.552	0.0281319	-0.606243
ILMN_2699833	Wbp7	Mus musculus WW domain binding protein 7 (Wbp7), mRNA.	ILMN_231579	75410	115495456	GTGAGCCCAACTGCTTCTCTCGTGTCATCCATGTGGAAGGCCAGAAACAC	nucleus [goid 5634] [evidence IEA]	regulation of transcription, DNA-dependent [goid 6355] [evidence IEA]; transcription [goid 6350] [evidence IEA]	zinc ion binding [goid 8270] [evidence IEA]; DNA binding [goid 3677] [evidence IEA]; protein binding [goid 5515] [evidence IEA]	7	-0.183991	7.58223	-4.55226	0.0281319	-0.605839
ILMN_1214952	Cln3	Mus musculus ceroid lipofuscinosis, neuronal 3, juvenile (Batten, Spielmeyer-Vogt disease) (Cln3), mRNA.	ILMN_220100	12752	31560608	GATGTTTCCCACTCCTGAGCTGGCCTCAGAGTTTTCTCCTACCCTCTGCC	lysosome [goid 5764] [evidence IEA]; early endosome [goid 5769] [evidence IDA]; membrane [goid 16020] [evidence IEA]; late endosome [goid 5770] [evidence IDA]	associative learning [goid 8306] [evidence IMP]; neurotransmitter metabolism [goid 42133] [evidence IMP]; regulation of balance [goid 50885] [evidence IMP]; membrane organization and biogenesis [goid 16044] [evidence IMP]; regulation of action potential [goid 1508] [evidence IMP]; protein processing [goid 16485] [evidence IMP]; amino acid transport [goid 6865] [evidence IMP]; amino acid metabolis…		7	-0.195166	8.8449	-4.55109	0.0281336	-0.607649
ILMN_2740187	LOC100044443	PREDICTED: Mus musculus similar to cytochrome P450IIIA25 (LOC100044443), misc RNA.	ILMN_312501		149254690	AGGATGAAGAAAGAACGCCTTGCTTCAAACCAGAAGAACCGAGTGGATTT					0.297581	8.00496	4.54783	0.0281991	-0.612658
ILMN_2663805	Map4k3	Mus musculus mitogen-activated protein kinase kinase kinase kinase 3 (Map4k3), mRNA.	ILMN_261329	225028	124486874	GCTGAGGAGTCCGCACTAGACATTTCACAGTCACACTGAAGAGCTGTCAC		protein kinase cascade [goid 7243] [evidence ISS]; response to stress [goid 6950] [evidence ISS]; protein amino acid phosphorylation [goid 6468] [evidence ISS]	kinase activity [goid 16301] [evidence IEA]; transferase activity [goid 16740] [evidence IEA]; protein-tyrosine kinase activity [goid 4713] [evidence IEA]; small GTPase regulator activity [goid 5083] [evidence IEA]; nucleotide binding [goid 166] [evidence IEA]; ATP binding [goid 5524] [evidence ISS]; protein serine/threonine kinase activity [goid 4674] [evidence ISS]; protein kinase activity [goi…	17	0.162284	8.99259	4.54862	0.0281991	-0.611437
ILMN_2615854	2600009E05Rik	Mus musculus RIKEN cDNA 2600009E05 gene (2600009E05Rik), mRNA. XM_925578 XM_925581 XM_925583 XM_994018 XM_994040 XM_994059 XM_994077	ILMN_245055	77006	141802963	TGAGTGTATCCTGTGGCCTACATGTGTCTTCATCCTTCCCTAATGCCGTC				2	-0.244873	12.676	-4.54636	0.0282253	-0.614924
ILMN_2604644	Tbl2	Mus musculus transducin (beta)-like 2 (Tbl2), mRNA.	ILMN_248254	27368	31543844	CTTGCTTCTGCACTCGTGTCTTGAGAAGTAACTGGTGCCGTGGCTGCACA				5	-0.285721	8.24426	-4.54165	0.0283926	-0.622168
ILMN_2641360	Ak2	Mus musculus adenylate kinase 2 (Ak2), transcript variant 1, mRNA.	ILMN_241901	11637	146198711	CGATTCAGTCATTGAGTTCAGCATCCAAGACTCGCTGCTGATCCGGAGGA	mitochondrion [goid 5739] [evidence IDA]; mitochondrial inner membrane [goid 5743] [evidence IDA]	nucleobase, nucleoside, nucleotide and nucleic acid metabolism [goid 6139] [evidence IEA]	kinase activity [goid 16301] [evidence IEA]; transferase activity [goid 16740] [evidence IEA]; nucleotide kinase activity [goid 19201] [evidence IEA]; adenylate kinase activity [goid 4017] [evidence IEA]; nucleotide binding [goid 166] [evidence IEA]; phosphotransferase activity, phosphate group as acceptor [goid 16776] [evidence IEA]; ATP binding [goid 5524] [evidence IEA]	4	-0.241763	10.7438	-4.53921	0.0284619	-0.625937
ILMN_2751587	Ndst2	Mus musculus N-deacetylase/N-sulfotransferase (heparan glucosaminyl) 2 (Ndst2), mRNA.	ILMN_318833	17423	113195687	CAGTTTACCTGTCAATGCCTACCCCTGAGAGGCCCCTTCGCTATGGCCTC	membrane [goid 16020] [evidence IEA]	cellular physiological process [goid 50875] [evidence IMP]; heparan sulfate proteoglycan biosynthesis [goid 15012] [evidence IMP]; glycosaminoglycan biosynthesis [goid 6024] [evidence TAS]	transferase activity [goid 16740] [evidence IEA]; hydrolase activity [goid 16787] [evidence IEA]; [heparan sulfate]-glucosamine N-sulfotransferase activity [goid 15016] [evidence TAS]; sulfotransferase activity [goid 8146] [evidence IEA]; catalytic activity [goid 3824] [evidence IEA]	14	-0.199097	8.6541	-4.53747	0.0285001	-0.628613
ILMN_1244781	Vgll4	Mus musculus vestigial like 4 (Drosophila) (Vgll4), mRNA.	ILMN_192815	232334	31343305	TGCCCGCAACTGCAACCTCTCTCACTGTCCCATCGCACACAGTGGCTGTT	nucleus [goid 5634] [evidence IEA]	regulation of transcription, DNA-dependent [goid 6355] [evidence IEA]; transcription [goid 6350] [evidence IEA]		6	-0.312371	8.4271	-4.53443	0.0285957	-0.633289
ILMN_2617335	Ndufb5	Mus musculus NADH dehydrogenase (ubiquinone) 1 beta subcomplex, 5 (Ndufb5), mRNA.	ILMN_211581	66046	27754143	GTCCAAGAACAGTGTGTCCCTCTAGTGGGAAGAAATGAATAAATACTCTG	mitochondrion [goid 5739] [evidence IDA]; mitochondrial inner membrane [goid 5743] [evidence IDA]		oxidoreductase activity [goid 16491] [evidence IEA]; NADH dehydrogenase (ubiquinone) activity [goid 8137] [evidence IEA]; NADH dehydrogenase activity [goid 3954] [evidence IEA]	3	0.210574	9.29607	4.53303	0.0286194	-0.635449
ILMN_1237623	2010007L18Rik		ILMN_221656		38089591	GCTATCACCTTTGGCAGTGGTACCAAGGAACAGTATGTATGAATGTGATG				8	0.240876	8.34306	4.53031	0.0287017	-0.639647
ILMN_2504433	Hsp90b1	Mus musculus heat shock protein 90kDa beta (Grp94), member 1 (Hsp90b1), mRNA.	ILMN_194217	22027	6755862	ATACTCTCGCTATGAATCCCGTGTGGAGAGGGAATGTGAAGTTTTGAAGT	endoplasmic reticulum [goid 5783] [evidence IDA]	protein folding [goid 6457] [evidence IEA]; response to unfolded protein [goid 6986] [evidence IEA]	low-density lipoprotein receptor binding [goid 50750] [evidence ISS]; nucleotide binding [goid 166] [evidence IEA]; ATP binding [goid 5524] [evidence IEA]; unfolded protein binding [goid 51082] [evidence IEA]; calcium ion binding [goid 5509] [evidence IEA]	10	0.435439	12.1276	4.52898	0.0287226	-0.641701
ILMN_2488662	Slmap	Mus musculus sarcolemma associated protein (Slmap), mRNA.	ILMN_251641	83997	56605991	CCAGCCGTTTTCATCGGCCTATTCCTGGCTTTCCTGTTTTGGTGTTTCGG	integral to membrane [goid 16021] [evidence IDA]	protein folding [goid 6457] [evidence IEA]	unfolded protein binding [goid 51082] [evidence IEA]	14	-0.168279	7.86028	-4.5254	0.0288435	-0.647222
ILMN_2775661	Myl6		ILMN_223532		34916052	ACCCTACCAACGCCGAGGTGCTCAAGGTCCTAGGGAACCCCAAGAGTGAT				10	-0.360006	11.3969	-4.52342	0.0288931	-0.650264
ILMN_2614842	Gpihbp1	Mus musculus GPI-anchored HDL-binding protein 1 (Gpihbp1), mRNA.	ILMN_250863	68453	58037120	CAGCCTGAGCCAGGATGAAGGCTCTCAGGGCTGTCCTCCTGATCTTGCTA	cell surface [goid 9986] [evidence IDA]; anchored to plasma membrane [goid 46658] [evidence IDA]	cholesterol transport [goid 30301] [evidence IDA]; lipid transport [goid 6869] [evidence IDA]	high-density lipoprotein binding [goid 8035] [evidence IDA]	15	0.243867	8.58009	4.52068	0.0289775	-0.654497
ILMN_2658443	Gnaq	Mus musculus guanine nucleotide binding protein, alpha q polypeptide (Gnaq), mRNA.	ILMN_230615	14682	145966786	CAGCTCACTGTATGAACACGGACATTGCTGACTGGTAATGAAGTGCTCTC	heterotrimeric G-protein complex [goid 5834] [evidence TAS]	skeletal development [goid 1501] [evidence IMP]; embryonic digit morphogenesis [goid 42733] [evidence IGI]; heart development [goid 7507] [evidence IMP]; signal transduction [goid 7165] [evidence IEA]; neuron remodeling [goid 16322] [evidence IMP]; glutamate signaling pathway [goid 7215] [evidence IMP]; regulation of action potential [goid 1508] [evidence IMP]; pigmentation during development [go…	GTPase activity [goid 3924] [evidence TAS]; signal transducer activity [goid 4871] [evidence IEA]; GTP binding [goid 5525] [evidence IEA]; nucleotide binding [goid 166] [evidence IEA]; guanyl nucleotide binding [goid 19001] [evidence IEA]	19	0.131441	7.32916	4.51859	0.0290129	-0.657725
ILMN_2656282	Chuk	Mus musculus conserved helix-loop-helix ubiquitous kinase (Chuk), mRNA.	ILMN_215166	12675	6680941	GCTGACAAGTAAAATTGCTCTTCCTGAAGACTAAGCCCAGCCTCCTTGTG	cytoplasm [goid 5737] [evidence TAS]	morphogenesis of an epithelial sheet [goid 2011] [evidence IMP]; I-kappaB phosphorylation [goid 7252] [evidence TAS]; osteoclast differentiation [goid 30316] [evidence IMP]; odontogenesis (sensu Vertebrata) [goid 42475] [evidence IMP]; protein amino acid phosphorylation [goid 6468] [evidence IEA]	kinase activity [goid 16301] [evidence IEA]; transferase activity [goid 16740] [evidence IEA]; receptor signaling protein serine/threonine kinase activity [goid 4702] [evidence TAS]; nucleotide binding [goid 166] [evidence IEA]; ATP binding [goid 5524] [evidence IEA]; protein serine/threonine kinase activity [goid 4674] [evidence IEA]; protein binding [goid 5515] [evidence ISS]; protein kinase ac…	19	0.169788	10.3932	4.51647	0.0290129	-0.660991
ILMN_1216143	Rnf11	Mus musculus ring finger protein 11 (Rnf11), mRNA.	ILMN_210631	29864	133892912	TTCATTTAGCATGTGTTTATTTTCCTTATGTTCTCCAGGTGATTCGTTCC	ubiquitin ligase complex [goid 151] [evidence IPI]	ubiquitin-dependent protein catabolism [goid 6511] [evidence IPI]	zinc ion binding [goid 8270] [evidence IEA]; metal ion binding [goid 46872] [evidence IEA]; protein binding [goid 5515] [evidence IPI]	4	-0.181069	10.2207	-4.5176	0.0290129	-0.659241
ILMN_1237264	Trspap1	Mus musculus tRNA selenocysteine associated protein 1 (Trspap1), mRNA.	ILMN_261871	71787	110835713	CACAGATGAGTTGGAACAGAAGCGAGCCTTGACGGAGTGCCAGGGAGCAG	nucleus [goid 5634] [evidence IDA]	selenocysteine incorporation [goid 1514] [evidence IDA]	RNA binding [goid 3723] [evidence IEA]; nucleotide binding [goid 166] [evidence IEA]; protein binding [goid 5515] [evidence IPI]	4	0.193444	7.79762	4.51702	0.0290129	-0.660145
ILMN_1234256	LOC668038	PREDICTED: Mus musculus similar to ribosomal protein (LOC668038), misc RNA.	ILMN_316510		149259344	TGAGTGCGGGCGCAGAGGCCATCAAGCCCAAAATGCCAAAAGGCCCCAAA					0.267582	9.83218	4.51362	0.0290266	-0.665398
ILMN_2589039	Cox6c	Mus musculus cytochrome c oxidase, subunit VIc (Cox6c), mRNA.	ILMN_208738	12864	83816957	GAGATGAGGAAGGCTGGTATCTTTCAGAGTGCCAAGTGATTTCAGAATGC	membrane [goid 16020] [evidence IEA]; mitochondrion [goid 5739] [evidence IDA]; respiratory chain complex IV (sensu Eukaryota) [goid 5751] [evidence ISS]; mitochondrial inner membrane [goid 5743] [evidence IDA]	electron transport [goid 6118] [evidence ISS]	cytochrome-c oxidase activity [goid 4129] [evidence ISS]	15	0.364094	12.9085	4.51406	0.0290266	-0.664718
ILMN_1232593	Tut1	Mus musculus terminal uridylyl transferase 1, U6 snRNA-specific (Tut1), mRNA.	ILMN_219763	70044	142350735	TCCCAAGGCCTGTTCCCTGGTCTTCATCATTTTCTACAGGGTTTTATCCC	intracellular [goid 5622] [evidence IEA]		RNA binding [goid 3723] [evidence IEA]; nucleotide binding [goid 166] [evidence IEA]	19	-0.314875	8.52589	-4.51438	0.0290266	-0.664216
ILMN_2623536	Golm1	Mus musculus golgi membrane protein 1 (Golm1), transcript variant 1, mRNA.	ILMN_243618	105348	93141215	GCACCACTTTCCAACAAGACCTGAAACTCAGCGGCCTACAAACTCCTACC	Golgi apparatus [goid 5794] [evidence ISS]; membrane [goid 16020] [evidence IEA]; integral to membrane [goid 16021] [evidence IEA]		molecular_function [goid 3674] [evidence ND ]	13	0.376955	8.04934	4.51149	0.0290839	-0.668674
ILMN_2726325	Cetn3	Mus musculus centrin 3 (Cetn3), mRNA.	ILMN_220753	12626	133891820	CCAAAATGTTACTTTTACCATCTATCTTCTCTTTGTGTGCCTGGAGTCCA	centriole [goid 5814] [evidence IDA]	mitosis [goid 7067] [evidence IEA]; cell cycle [goid 7049] [evidence IEA]; cell division [goid 51301] [evidence IEA]	calcium ion binding [goid 5509] [evidence IEA]	13	0.173935	10.604	4.5087	0.0291334	-0.672985
ILMN_1255438	C530044N13Rik	Mus musculus RIKEN cDNA C530044N13 gene (C530044N13Rik), mRNA.	ILMN_242932	223978	142351105	CCCTGTGGGGCCTGCTGATGTGGGGAGCAAAAGTGTGTAATCTATGTAAC				16	-0.17934	10.4894	-4.5093	0.0291334	-0.67206
ILMN_2464564	A830085I22Rik		ILMN_189810			GAAATAAGGGCGAGAGAAGACAGTGTCAGTCAGGTTTAGGCATCCACATT				11	-0.221627	7.82396	-4.50345	0.0292185	-0.681103
ILMN_2759762	Stard10	Mus musculus START domain containing 10 (Stard10), mRNA.	ILMN_212367	56018	150456475	TGTCGGTGCAACATGCAGACTCACTGGAGAACATCGATGAGAGTGCAGTG				7	0.282788	12.5194	4.50389	0.0292185	-0.680416
ILMN_2453954	1600021P15Rik	Mus musculus RIKEN cDNA 1600021P15 gene (1600021P15Rik), mRNA.	ILMN_232533	239796	86262156	AGGCAAACCGTGGTGCTTGAGTCGTGGACGGCCCTGCTGACATAGATGAC				16	0.192946	9.54007	4.50346	0.0292185	-0.681093
ILMN_2688607	Pptc7	Mus musculus PTC7 protein phosphatase homolog (S. cerevisiae) (Pptc7), mRNA.	ILMN_217868	320717	118130366	CTGTTGAGACTATCATCGTGCGTCCTACCAGAGGCAATGACCCGAATCGA			phosphoprotein phosphatase activity [goid 4721] [evidence IEA]	5	-0.535254	9.15482	-4.50518	0.0292185	-0.678428
ILMN_2622487	Cpsf3l	Mus musculus cleavage and polyadenylation specific factor 3-like (Cpsf3l), mRNA.	ILMN_209526	71957	142377466	AGTCCATTCTAATCCAGGCTGCCGCCCATTCGGAGGACCCTGGTACCAAG			hydrolase activity [goid 16787] [evidence IEA]	4	-0.144313	8.03482	-4.5026	0.0292188	-0.682409
ILMN_2689160	Ranbp9	Mus musculus RAN binding protein 9 (Ranbp9), mRNA.	ILMN_217907	56705	9910285	GTCAGGCTGCCATAGAGAGGATGATTCACTTTGGCCGAGAGCTACAAGCC	nucleus [goid 5634] [evidence ISS]; centrosome [goid 5813] [evidence ISS]; chromatin [goid 785] [evidence IEA]; cytoplasm [goid 5737] [evidence ISS]		Ran GTPase binding [goid 8536] [evidence ISS]; DNA binding [goid 3677] [evidence IEA]; protein binding [goid 5515] [evidence IPI]	13	0.178459	8.15427	4.50075	0.0292649	-0.68528
ILMN_1238642	Banf1	Mus musculus barrier to autointegration factor 1 (Banf1), transcript variant 2, mRNA.	ILMN_233534	23825	84042520	TGGCCGGGATTGGTGACGTCCTGAGCAAGAGGCTGGAGGAAAGGGGCTTT	chromosome [goid 5694] [evidence IEA]; nucleus [goid 5634] [evidence IEA]	DNA integration [goid 15074] [evidence IDA]; provirus integration [goid 19047] [evidence TAS]	DNA binding [goid 3677] [evidence TAS]	19	-0.301548	9.61063	-4.49515	0.0294815	-0.693939
ILMN_2683675	LOC100044324	PREDICTED: Mus musculus similar to euchromatic histone methyltransferase 1 (LOC100044324), mRNA.	ILMN_313623	100044324	149249333	GCTGAATAAATTTGCCATCACCTTTTGTGTGGTGGCCGGGCAGGTCATGT					-0.20203	8.4821	-4.49201	0.0295673	-0.698784
ILMN_2609614	Snx10	Mus musculus sorting nexin 10 (Snx10), mRNA.	ILMN_210827	71982	142369538	GCAGCTGTGTGTAGAGTTTCAGAGCAAGTTCCTCAGCAGTGTAGATGAAT		transport [goid 6810] [evidence IEA]; protein transport [goid 15031] [evidence IEA]	phosphoinositide binding [goid 35091] [evidence IEA]; protein binding [goid 5515] [evidence IEA]	6	0.378673	9.84018	4.4916	0.0295673	-0.699422
ILMN_2666181	Grb14	Mus musculus growth factor receptor bound protein 14 (Grb14), mRNA.	ILMN_212337	50915	7710031	CCCTAGTAGCAATGGACTTCTCAGGTGAGAAGAGCAGAGTCATAGACAAC		signal transduction [goid 7165] [evidence TAS]; intracellular signaling cascade [goid 7242] [evidence IEA]	SH3/SH2 adaptor activity [goid 5070] [evidence IPI]	2	0.198846	7.65728	4.4893	0.0296346	-0.702981
ILMN_2744398	Ostf1	Mus musculus osteoclast stimulating factor 1 (Ostf1), mRNA.	ILMN_222085	20409	142362503	TCTGCACGCGGCTGCCTGGAAGGGTTATGCAGACATTGTCCAGTTGCTAC			protein binding [goid 5515] [evidence IDA]	19	-0.197203	9.58243	-4.48364	0.029857	-0.711737
ILMN_1225260	LOC100047791	PREDICTED: Mus musculus similar to Ribosomal protein L10A (LOC100047791), misc RNA.	ILMN_310159		149263121	ACCGTCAGGCTCAAGTCCACCCCACGCCCCAAGTTCTCGGTGTGCGTTCT					-0.210492	11.7619	-4.4819	0.0298778	-0.714436
ILMN_2775255	Pycrl	Mus musculus pyrroline-5-carboxylate reductase-like (Pycrl), mRNA.	ILMN_228170	66194	119508438	GCCCTGGACGGGAGATGTAGTGGGCAGTCCTCTAAGTGGAATGGCTAATT		proline biosynthesis [goid 6561] [evidence IEA]; electron transport [goid 6118] [evidence IEA]	cytidine deaminase activity [goid 4126] [evidence ISS]; pyrroline-5-carboxylate reductase activity [goid 4735] [evidence IEA]; protein binding [goid 5515] [evidence IPI]	15	-0.139745	9.24546	-4.48001	0.0298778	-0.717359
ILMN_3161066	Rnf5	Mus musculus ring finger protein 5 (Rnf5), mRNA.	ILMN_228289	54197	118130759	CAGTATTGGGAGTCCTGTGCTGGCCTTTCCTTGCTTTTGGACCACCCCCT	membrane [goid 16020] [evidence IEA]	ubiquitin cycle [goid 6512] [evidence IEA]	zinc ion binding [goid 8270] [evidence IEA]; metal ion binding [goid 46872] [evidence IEA]; ligase activity [goid 16874] [evidence IEA]; protein binding [goid 5515] [evidence IEA]	17	-0.180409	9.78618	-4.4812	0.0298778	-0.715527
ILMN_2655774	Mrps34	Mus musculus mitochondrial ribosomal protein S34 (Mrps34), mRNA.	ILMN_215119	79044	13385669	GCTTGGTGTCATTTTCAGGCGGGCCCCTCTCTGATTCCTCGGTCTGGAAA	ribonucleoprotein complex [goid 30529] [evidence IEA]; mitochondrion [goid 5739] [evidence IEA]		molecular_function [goid 3674] [evidence ND ]	17	-0.315865	11.6079	-4.47988	0.0298778	-0.717563
ILMN_1225018	Usp32	Mus musculus ubiquitin specific peptidase 32 (Usp32), mRNA.	ILMN_236441	237898	126032298	GGTCATTGTATATGGCGTGTACCTGTTTATCTGTAACTATTACCCAAACA			peptidase activity [goid 8233] [evidence IEA]	11	0.285007	7.76315	4.47888	0.0298857	-0.719106
ILMN_2590009	Tceb1	Mus musculus transcription elongation factor B (SIII), polypeptide 1 (Tceb1), mRNA.	ILMN_208836	67923	31560171	ACAAGGCCCTCTGGTTGGTTAGGCTCTATGAAACTTATATTTGCCCTTTC	nucleus [goid 5634] [evidence IEA]	transcription [goid 6350] [evidence IEA]; regulation of transcription, DNA-dependent [goid 6355] [evidence IEA]; ubiquitin cycle [goid 6512] [evidence IEA]	protein binding [goid 5515] [evidence IPI]	1	-0.222051	8.81218	-4.47159	0.0301871	-0.730407
ILMN_2484274	0610010E21Rik	Mus musculus RIKEN cDNA 0610010E21 gene (0610010E21Rik), mRNA.	ILMN_244634	68332	111118962	CGTTGTGAAGAACCGGGTTCATGAGGGAGATTACACTAGCTCATCTCAGC				7	-0.580112	9.12785	-4.46822	0.0303067	-0.735632
ILMN_2771991	Ndrg2		ILMN_214204		7305304	CTGTCAGCGTGCACCTAAAGTGGGACTAAGGGAAAGAGCTTAGGTCCGAC				14	0.343026	13.8898	4.46679	0.0303211	-0.737855
ILMN_1254715	Mrpl37	Mus musculus mitochondrial ribosomal protein L37 (Mrpl37), mRNA.	ILMN_221393	56280	22128624	CCAGCCGGAGACGTTCAGGAAGTTTTTAGCTCTGTACTTGCATGGTGTTG	mitochondrial ribosome [goid 5761] [evidence ISS]; ribonucleoprotein complex [goid 30529] [evidence IEA]; mitochondrion [goid 5739] [evidence IEA]			4	-0.14522	10.352	-4.46627	0.0303211	-0.738653
ILMN_2644390	Sfxn2	Mus musculus sideroflexin 2 (Sfxn2), mRNA.	ILMN_214113	94279	86439983	GCCGATGGGTGCCTTTTGCCGCTGTGGCTGCCGCTAACTGTGTCAATATC	integral to membrane [goid 16021] [evidence IEA]; membrane [goid 16020] [evidence IEA]; mitochondrion [goid 5739] [evidence ISS]; mitochondrial inner membrane [goid 5743] [evidence IDA]	ion transport [goid 6811] [evidence IEA]; cation transport [goid 6812] [evidence IEA]; transport [goid 6810] [evidence IEA]; iron ion transport [goid 6826] [evidence IEA]	cation transporter activity [goid 8324] [evidence IEA]; iron ion binding [goid 5506] [evidence IEA]	19	-0.30267	8.20568	-4.46242	0.0304255	-0.744624
ILMN_2757682	Leng9	Mus musculus leukocyte receptor cluster (LRC) member 9 (Leng9), mRNA.	ILMN_222984	243813	142388035	CTGGCTTTGCCGCATGGGTAGAGCAGGGCATAGCTATCTTCCCTTGGTAG			zinc ion binding [goid 8270] [evidence IEA]; receptor activity [goid 4872] [evidence IEA]; nucleic acid binding [goid 3676] [evidence IEA]	7	-0.201809	7.85791	-4.46286	0.0304255	-0.743942
ILMN_2670778	Kif1b	Mus musculus kinesin family member 1B (Kif1b), transcript variant 2, mRNA.	ILMN_214427	16561	86990459	GAGTGGCGTCTCCTGTCACCATCCCCATGCTATAACAGAATCCATGAAGC	microtubule [goid 5874] [evidence IEA]; microtubule associated complex [goid 5875] [evidence IEA]; cytoplasmic vesicle membrane [goid 30659] [evidence IDA]; mitochondrion [goid 5739] [evidence IDA]; kinesin complex [goid 5871] [evidence IEA]	neuromuscular synaptic transmission [goid 7274] [evidence IMP]; anterograde axon cargo transport [goid 8089] [evidence IMP]; microtubule-based process [goid 7017] [evidence IEA]; microtubule-based movement [goid 7018] [evidence IEA]; nerve-nerve synaptic transmission [goid 7270] [evidence IMP]; embryonic development [goid 9790] [evidence NAS]	ATPase activity [goid 16887] [evidence IDA]; microtubule binding [goid 8017] [evidence TAS]; ATP binding [goid 5524] [evidence IEA]; motor activity [goid 3774] [evidence IEA]; protein binding [goid 5515] [evidence IDA]; microtubule motor activity [goid 3777] [evidence IDA]; nucleotide binding [goid 166] [evidence IEA]; kinesin binding [goid 19894] [evidence ISS]	4	-0.301986	9.97037	-4.46098	0.0304549	-0.746857
ILMN_1243988	LOC269251		ILMN_197210		38074596	AATTCCAGGGTGAATGGACCACACCAGCTCCCACAGCGCAGGCCACGGAG					0.25114	8.56472	4.45546	0.0305295	-0.755425
ILMN_2727893	Ilkap	Mus musculus integrin-linked kinase-associated serine/threonine phosphatase 2C (Ilkap), mRNA.	ILMN_238301	67444	118129850	GCTGGCTTGCGACGGGCTTTTCAAGGTCTTTACCCCAGAAGAAGCTGTGA	protein serine/threonine phosphatase complex [goid 8287] [evidence IEA]	protein amino acid dephosphorylation [goid 6470] [evidence IEA]; integrin-mediated signaling pathway [goid 7229] [evidence IEA]	kinase activity [goid 16301] [evidence IEA]; hydrolase activity [goid 16787] [evidence IEA]; protein serine/threonine phosphatase activity [goid 4722] [evidence IEA]; metal ion binding [goid 46872] [evidence IEA]; magnesium ion binding [goid 287] [evidence IEA]; phosphoprotein phosphatase activity [goid 4721] [evidence IEA]	1	-0.190622	9.47658	-4.45613	0.0305295	-0.754382
ILMN_2527733	Gm114	Mus musculus gene model 114, (NCBI) (Gm114), mRNA. XM_925684 XM_925685	ILMN_229535	228730	142368782	TGCCTTCTGGGGGGAGTCTGATGACAGTAACTCTGAAATCGAAGCTGCCC				2	-0.235875	8.92146	-4.45693	0.0305295	-0.75314
ILMN_2594302	Aadat	Mus musculus aminoadipate aminotransferase (Aadat), mRNA.	ILMN_209280	23923	118130028	CCCTGAACCACTTTAAAGTCCCCTTAAATCCATCACATTGCCAAATAGCT	mitochondrion [goid 5739] [evidence IDA]	biosynthesis [goid 9058] [evidence IEA]	2-aminoadipate transaminase activity [goid 47536] [evidence IEA]; transferase activity [goid 16740] [evidence IEA]; kynurenine-oxoglutarate transaminase activity [goid 16212] [evidence IEA]; transaminase activity [goid 8483] [evidence IEA]; transferase activity, transferring nitrogenous groups [goid 16769] [evidence IEA]; catalytic activity [goid 3824] [evidence IEA]	8	0.266956	10.3972	4.45565	0.0305295	-0.755139
ILMN_2705203	Magix	Mus musculus MAGI family member, X-linked (Magix), mRNA.	ILMN_219169	54634	134053861	CGCGCAGCTTCTCCTAGTCCCTTCCCGACCGGGAGGTAATAAAATAGTTG			protein binding [goid 5515] [evidence IEA]	X	-0.362864	8.46638	-4.45534	0.0305295	-0.755611
ILMN_2662097	Rab35	Mus musculus RAB35, member RAS oncogene family (Rab35), mRNA.	ILMN_215656	77407	37718982	GTTTTAGATTTTCTTTCCTAGGCGATTTCCAGGCACAGTCCTGACTGGAC	membrane [goid 16020] [evidence IEA]; intracellular [goid 5622] [evidence IEA]	transport [goid 6810] [evidence IEA]; protein transport [goid 15031] [evidence IEA]; regulation of transcription, DNA-dependent [goid 6355] [evidence IEA]; small GTPase mediated signal transduction [goid 7264] [evidence IEA]	nucleotide binding [goid 166] [evidence IEA]; ATP binding [goid 5524] [evidence IEA]; GTP binding [goid 5525] [evidence IEA]; transcription factor binding [goid 8134] [evidence IEA]	5	-0.213131	9.35825	-4.45404	0.0305527	-0.757627
ILMN_2663259	LOC100048461	PREDICTED: Mus musculus similar to dendritic cell-associated C-type lectin-1; DECTIN-1 (LOC100048461), mRNA.	ILMN_320846	100048461	149255807	GGCCTTTCCCGCAATCAGAGTGAAGGGCCATGGTTCTGGGAGGATGGATC					0.23478	7.28455	4.45133	0.0305617	-0.761841
ILMN_1232478	A230006I23Rik		ILMN_184828			GCCTATGAGTCTGTTAGCCATGGCCTTTTGATCAGGAGAGCAATATGAAC				4	0.156025	7.239	4.45062	0.0305617	-0.762935
ILMN_1224079	Wfs1	Mus musculus Wolfram syndrome 1 homolog (human) (Wfs1), mRNA.	ILMN_194550	22393	119672922	CCTGCTGGAGGGTGGTTCTCTTTAGCACTGTCCACTTTGAATGCCGAGTG	membrane [goid 16020] [evidence IEA]; endoplasmic reticulum [goid 5783] [evidence IEA]			5	-0.22677	7.51386	-4.45283	0.0305617	-0.759502
ILMN_1250849	1190002N15Rik	Mus musculus RIKEN cDNA 1190002N15 gene (1190002N15Rik), mRNA.	ILMN_255877	68861	115392139	GGGGAGTGACTGTGGTTGTGGTTACAGAGCAAGAAGTCAAGAAGCCTTCC				9	0.298021	9.27186	4.45212	0.0305617	-0.760608
ILMN_1239569	Lsg1	Mus musculus large subunit GTPase 1 homolog (S. cerevisiae) (Lsg1), mRNA.	ILMN_214142	224092	153792054	GCATGGCCTGGTGACTGCGGCTGCTGCGAGCGCTGAGAATGTACCTGGGA	intracellular [goid 5622] [evidence IEA]		GTP binding [goid 5525] [evidence IEA]	16	-0.240141	8.49245	-4.44902	0.0305798	-0.765428
ILMN_2619861	Nipsnap1	Mus musculus 4-nitrophenylphosphatase domain and non-neuronal SNAP25-like protein homolog 1 (C. elegans) (Nipsnap1), mRNA.	ILMN_211825	18082	118130691	CCGGTACCTCATGAACCCCTGCTTAGCATGGTTGTGCTACCATCCAGGAG	mitochondrion [goid 5739] [evidence IDA]; mitochondrial inner membrane [goid 5743] [evidence IDA]		molecular_function [goid 3674] [evidence ND ]	11	-0.328774	13.0627	-4.44863	0.0305798	-0.766025
ILMN_1239729	Kif1b	Mus musculus kinesin family member 1B (Kif1b), transcript variant 2, mRNA.	ILMN_214427	16561	86990459	ATCTAACTGTGTATGGTAACCTTGCATCACAGAACTGCTAGTGAACGAGG	microtubule [goid 5874] [evidence IEA]; microtubule associated complex [goid 5875] [evidence IEA]; cytoplasmic vesicle membrane [goid 30659] [evidence IDA]; mitochondrion [goid 5739] [evidence IDA]; kinesin complex [goid 5871] [evidence IEA]	neuromuscular synaptic transmission [goid 7274] [evidence IMP]; anterograde axon cargo transport [goid 8089] [evidence IMP]; microtubule-based process [goid 7017] [evidence IEA]; microtubule-based movement [goid 7018] [evidence IEA]; nerve-nerve synaptic transmission [goid 7270] [evidence IMP]; embryonic development [goid 9790] [evidence NAS]	ATPase activity [goid 16887] [evidence IDA]; microtubule binding [goid 8017] [evidence TAS]; ATP binding [goid 5524] [evidence IEA]; motor activity [goid 3774] [evidence IEA]; protein binding [goid 5515] [evidence IDA]; microtubule motor activity [goid 3777] [evidence IDA]; nucleotide binding [goid 166] [evidence IEA]; kinesin binding [goid 19894] [evidence ISS]	4	0.389782	9.29125	4.44694	0.0306185	-0.768659
ILMN_1217061	Casp9	Mus musculus caspase 9 (Casp9), mRNA.	ILMN_212974	12371	118131034	GCCTCTGTGGATTGGGCGCAAAGGTTAAAGCCAGGGGAATCTTCATTTCT	nucleus [goid 5634] [evidence IDA]; cytosol [goid 5829] [evidence IDA]; soluble fraction [goid 5625] [evidence IDA]		cysteine-type peptidase activity [goid 8234] [evidence IEA]; hydrolase activity [goid 16787] [evidence IEA]; peptidase activity [goid 8233] [evidence IEA]; caspase activity [goid 30693] [evidence IDA]; protein binding [goid 5515] [evidence IPI]	4	0.241468	8.65872	4.44622	0.0306185	-0.76978
ILMN_1226521	4921518A06Rik		ILMN_196345		38142467	CAGACTTTACGATCCCTGTATGCCGCCAAGGATGGGACTTCCAGCTAATG					0.249319	8.72096	4.43757	0.0308968	-0.783211
ILMN_2733542	LOC100044862	PREDICTED: Mus musculus similar to Fbxl3 protein (LOC100044862), mRNA.	ILMN_315162	100044862	149266246	CACGTAGGGATGAGAAGGAAAAGACCGACCCAGAGCTCCACACTAAAGGC				14	0.29773	9.00986	4.43846	0.0308968	-0.781832
ILMN_2656889	Wdr46	Mus musculus WD repeat domain 46 (Wdr46), mRNA.	ILMN_215217	57315	31982691	GGCAGAGGTGGATGTGGTCACTCTGGAGCAGCAGAAGAAGGAGCGGATAG				17	-0.163324	7.96477	-4.43794	0.0308968	-0.782637
ILMN_2752146	Abat	Mus musculus 4-aminobutyrate aminotransferase (Abat), mRNA.	ILMN_221025	268860	37202120	ATCGGAAGGTGATCGCGCAAGTCCGGCCCGCGGATCGCAGCCTGTAGATC	mitochondrion [goid 5739] [evidence ISS]	neurotransmitter catabolism [goid 42135] [evidence IEA]; gamma-aminobutyric acid metabolism [goid 9448] [evidence IEA]	pyridoxal phosphate binding [goid 30170] [evidence ISS]; transferase activity [goid 16740] [evidence IEA]; protein homodimerization activity [goid 42803] [evidence ISS]; (S)-3-amino-2-methylpropionate transaminase activity [goid 47298] [evidence IEA]; 4-aminobutyrate transaminase activity [goid 3867] [evidence ISS]; transaminase activity [goid 8483] [evidence IEA]	16	-0.239548	7.60192	-4.4372	0.0308968	-0.783784
ILMN_1214203	A730071D19Rik		ILMN_204227			CCAGTGCAGGGGAAGGGGGAGTTTCTTCCCACCCTCGGCTATTTATTTTC				5	-0.120166	7.05362	-4.43405	0.0308987	-0.788685
ILMN_2757916	Armc10	Mus musculus armadillo repeat containing 10 (Armc10), mRNA.	ILMN_222999	67211	146135072	GAAAACTTCTGGGACTGGGACTAGGGTACATAGATTTCTTTGTGTTCCTG			binding [goid 5488] [evidence IEA]	5	-0.340987	8.41885	-4.43399	0.0308987	-0.788783
ILMN_1227763	Tmprss6	Mus musculus transmembrane serine protease 6 (Tmprss6), mRNA.	ILMN_188169	71753	125656151	AGGTGTCCCCACGCATGCTCTGTGCTGGCTACCGCAAGGGCAAGAAAGAT	plasma membrane [goid 5886] [evidence ISS]; integral to membrane [goid 16021] [evidence ISS]; membrane [goid 16020] [evidence IEA]	angiogenesis [goid 1525] [evidence ISS]; extracellular matrix organization and biogenesis [goid 30198] [evidence ISS]; fibrinolysis [goid 42730] [evidence ISS]; intracellular signaling cascade [goid 7242] [evidence ISS]	serine-type endopeptidase activity [goid 4252] [evidence ISS]; hydrolase activity [goid 16787] [evidence IEA]; peptidase activity [goid 8233] [evidence IEA]	15	0.233894	10.8321	4.4354	0.0308987	-0.786588
ILMN_2630993	Ppap2b	Mus musculus phosphatidic acid phosphatase type 2B (Ppap2b), mRNA.	ILMN_212849	67916	86262159	CTGCACGTTCCTGCTGCTCTCCGATCTCATCAGACAGTAGAATGTAGGGA	membrane [goid 16020] [evidence IEA]; endoplasmic reticulum [goid 5783] [evidence IEA]	regulation of Wnt receptor signaling pathway [goid 30111] [evidence IDA]; development [goid 7275] [evidence IEA]; blood vessel development [goid 1568] [evidence IMP]; gastrulation (sensu Mammalia) [goid 10003] [evidence IMP]; phospholipid metabolism [goid 6644] [evidence IMP]	hydrolase activity [goid 16787] [evidence IEA]; phosphatidate phosphatase activity [goid 8195] [evidence IEA]; lipid phosphatase activity [goid 42577] [evidence IMP]	4	-0.305066	12.437	-4.43588	0.0308987	-0.785848
ILMN_2683071	Serbp1	Mus musculus Serpine1 mRNA binding protein 1 (Serbp1), mRNA.	ILMN_215043	66870	13385279	CAACTGGAGATCAATTTTGGAGACTTAGGCCGCCCAGGACGTGGTGGCAG	nucleus [goid 5634] [evidence IEA]		RNA binding [goid 3723] [evidence IEA]; mRNA 3'-UTR binding [goid 3730] [evidence ISS]	6	0.16244	11.7466	4.43257	0.030929	-0.790995
ILMN_2506310	Kif21a		ILMN_194423		7710045	GCTGGGCACGGATTCTGGGACGGTGAGCTGTTGATTTCCTAACAGAAAGA				15	0.211249	9.83638	4.43026	0.0309395	-0.794582
ILMN_2433690	Ppm1l		ILMN_184575		30520152	GAAACCTCTGTGCACTAGGCGCTACTTAGGGCGTTTCATTTCTACTGTCC				3	0.31816	8.63363	4.43127	0.0309395	-0.793012
ILMN_2598103	Emp2	Mus musculus epithelial membrane protein 2 (Emp2), mRNA.	ILMN_209674	13731	111154058	GAGGGTGTGAGCGAGAACAGATCCACCCTTCTCCTAGGTAGGATCAGCTC	membrane [goid 16020] [evidence IEA]			16	0.157394	8.03246	4.42998	0.0309395	-0.795018
ILMN_1226894	LOC227393		ILMN_197084		38073926	CCGTCTCTCTCTTTGAGGACAGAAGGAGCAGCCCCTAGAGAAGGCCTGCA					-0.121201	7.05041	-4.42384	0.0311985	-0.80457
ILMN_1217709	LOC384593	PREDICTED: Mus musculus similar to 60S ribosomal protein L23a (LOC384593), mRNA.	ILMN_200808	384593	38086276	GCTTGGCTCCTAATTATGATGTTCTAGATGTTGCCAACAAGACTAGGGTC					-0.138365	7.03765	-4.42196	0.0312361	-0.807504
ILMN_2511996	Hip14		ILMN_195037		27369783	GGAGGGAGTTCTCACTGTCAGTTGGATTCCTTTACGAGCTAGGGACGAAG				10	0.174587	8.65803	4.42002	0.0312361	-0.810524
ILMN_1236610	Socs6	Mus musculus suppressor of cytokine signaling 6 (Socs6), mRNA.	ILMN_218650	54607	141802820	GGGATGCCTTTAGGGTTTAGAAGTGTGAGTTATCTTTCCTTAATGTGCAG		regulation of growth [goid 40008] [evidence IMP]; cell glucose homeostasis [goid 1678] [evidence IMP]; regulation of cell growth [goid 1558] [evidence IEA]; intracellular signaling cascade [goid 7242] [evidence IEA]; negative regulation of signal transduction [goid 9968] [evidence IEA]	protein binding [goid 5515] [evidence IPI]	18	0.216457	7.25524	4.42089	0.0312361	-0.809174
ILMN_2624695	Chchd4	Mus musculus coiled-coil-helix-coiled-coil-helix domain containing 4 (Chchd4), mRNA.	ILMN_212280	72170	118129894	GCTTGCTGGAGTACATGGGGCTGCTGCCTCGTTCCCGACAGCTAATTGTC	mitochondrion [goid 5739] [evidence IEA]	protein targeting [goid 6605] [evidence IEA]; transport [goid 6810] [evidence IEA]; protein transport [goid 15031] [evidence IEA]	molecular_function [goid 3674] [evidence ND ]	6	-0.279272	8.51775	-4.41993	0.0312361	-0.810661
ILMN_2664548	Pgls	Mus musculus 6-phosphogluconolactonase (Pgls), mRNA.	ILMN_215862	66171	146134913	TTCCACATTGTAGGGGGTGCGCCATGCACGCCGTGGGCACTTCGGGTGTT			hydrolase activity [goid 16787] [evidence IEA]	8	-0.207888	11.6669	-4.41764	0.0312754	-0.814236
ILMN_1212975	Wdr23	Mus musculus WD repeat domain 23 (Wdr23), mRNA.	ILMN_189919	28199	83816979	GGTGGCCAGCAGCTTCAACAAAAGAGGATAAAACAGGACTTCTTTCACCT				14	0.230066	9.72449	4.41756	0.0312754	-0.814349
ILMN_2645719	AI316787	Mus musculus expressed sequence AI316787 (AI316787), mRNA.	ILMN_214226	195040	72384366	GGCCCTCATGTTAAAAGGAGCCAAAGATGTCTGCATTGTCCTACTGTCTT				11	-0.180793	9.24843	-4.41611	0.0313083	-0.816613
ILMN_2681984	1300018I05Rik	Mus musculus RIKEN cDNA 1300018I05 gene (1300018I05Rik), mRNA.	ILMN_217331	74157	146141179	GCAAGTGCTGGGATGCCATATTTGCACCTAATTCTGGGTCTATCAGTGTG		cell division [goid 51301] [evidence IEA]	transferase activity [goid 16740] [evidence IEA]; methyltransferase activity [goid 8168] [evidence IEA]	17	-0.237642	10.282	-4.41339	0.031403	-0.820844
ILMN_1256586	Ppm1b		ILMN_196288		33859599	GCAGAGGCCGACCGACCTACCAAGAGCCCGGAAGTACATAGAAGAACAAA				17	-0.204784	9.56619	-4.41201	0.0314061	-0.822996
ILMN_2692124	Atp5g3	Mus musculus ATP synthase, H+ transporting, mitochondrial F0 complex, subunit c (subunit 9), isoform 3 (Atp5g3), mRNA.	ILMN_218137	228033	142348625	CCTTGTCTGAAGCTATGGGTCTCTTTTGTTTGATGGTTGCGTTCTTGATC	proton-transporting ATP synthase complex, coupling factor F(o) [goid 45263] [evidence IEA]; proton-transporting two-sector ATPase complex [goid 16469] [evidence IEA]	ion transport [goid 6811] [evidence IEA]; transport [goid 6810] [evidence IEA]; ATP synthesis coupled proton transport [goid 15986] [evidence IEA]	hydrogen-transporting ATP synthase activity, rotational mechanism [goid 46933] [evidence IEA]; hydrogen-transporting ATPase activity, rotational mechanism [goid 46961] [evidence IEA]	2	0.200522	14.353	4.41178	0.0314061	-0.823365
ILMN_1258206	Atm	Mus musculus ataxia telangiectasia mutated homolog (human) (Atm), mRNA.	ILMN_214401	11920	6680739	CTCAAGATCCATTCGTAGGATACGTGCTGACTCTTAGGTCATGCTTGTGC	nucleus [goid 5634] [evidence TAS]; spindle [goid 5819] [evidence IDA]	female gamete generation [goid 7292] [evidence IMP]; heart development [goid 7507] [evidence IGI]; brain development [goid 7420] [evidence IGI]; DNA repair [goid 6281] [evidence IMP]; cell cycle [goid 7049] [evidence IEA]; response to ionizing radiation [goid 10212] [evidence ISS]; DNA damage checkpoint [goid 77] [evidence IMP]; DNA damage response, signal transduction resulting in induction of a…	kinase activity [goid 16301] [evidence IEA]; transferase activity [goid 16740] [evidence IEA]; DNA binding [goid 3677] [evidence IEA]; protein serine/threonine kinase activity [goid 4674] [evidence TAS]; protein kinase activity [goid 4672] [evidence TAS]; protein N-terminus binding [goid 47485] [evidence ISS]; phosphatidylinositol 3-kinase activity [goid 16303] [evidence ISS]; phosphotransferase …	9	0.159528	7.36718	4.41078	0.031417	-0.82492
ILMN_2752076	Mett10d	Mus musculus methyltransferase 10 domain containing (Mett10d), mRNA.	ILMN_222596	67493	146135041	CCCAGAAAGGAGCTAGCCTGTTGATAGGTGACGAGAGTGTCAGGGAGAGT			transferase activity [goid 16740] [evidence IEA]; methyltransferase activity [goid 8168] [evidence IEA]	11	-0.17888	8.19568	-4.40527	0.031484	-0.833505
ILMN_2689138	2310044G17Rik	Mus musculus RIKEN cDNA 2310044G17 gene (2310044G17Rik), mRNA.	ILMN_226732	217732	31343461	GTTGTCTCTTGTCTGTGCCTCTCCCAGTTGTTTCTGTGAGGGAAAAATGA				12	-0.275476	8.62847	-4.40684	0.031484	-0.831061
ILMN_2675289	Amn	Mus musculus amnionless (Amn), mRNA.	ILMN_216778	93835	28077082	CTAGGCTTCTAACCTGTGGACTGTTCACCCCCTCGGAGACCGTGACTTCT	membrane [goid 16020] [evidence IEA]; apical part of cell [goid 45177] [evidence IDA]; integral to membrane [goid 16021] [evidence IEA]	excretion [goid 7588] [evidence IMP]; protein localization [goid 8104] [evidence IMP]; development [goid 7275] [evidence IEA]		12	0.132097	7.1522	4.40248	0.031484	-0.837861
ILMN_1217662	Axin1	Mus musculus axin 1 (Axin1), mRNA.	ILMN_255057	12005	50979283	GGGGGCGGTGTGTCTGGTCCCTTCCAAGTGTCCGTGTAAATATGTACATT	cytoplasmic membrane-bound vesicle [goid 16023] [evidence IDA]; lateral plasma membrane [goid 16328] [evidence ISS]; nucleus [goid 5634] [evidence ISS]; cytoplasm [goid 5737] [evidence ISS]; intracellular [goid 5622] [evidence IEA]	Wnt receptor signaling pathway [goid 16055] [evidence IPI]; frizzled signaling pathway [goid 7222] [evidence IEA]; negative regulation of Wnt receptor signaling pathway [goid 30178] [evidence IDA]; development [goid 7275] [evidence IEA]; protein catabolism [goid 30163] [evidence IDA]	signal transducer activity [goid 4871] [evidence IEA]; protein binding [goid 5515] [evidence IPI]	17	-0.253443	9.09464	-4.40792	0.031484	-0.829367
ILMN_1226126	Dolk	Mus musculus dolichol kinase (Dolk), mRNA.	ILMN_193807	227697	113930710	GGAAGCGTACACTACTCAGATAGACAATCTCCTGTTGCCTCTCTACCTAC	membrane [goid 16020] [evidence IEA]; integral to membrane [goid 16021] [evidence IEA]	phospholipid biosynthesis [goid 8654] [evidence IEA]	phosphatidate cytidylyltransferase activity [goid 4605] [evidence IEA]	2	0.219586	9.32451	4.40425	0.031484	-0.835102
ILMN_2721178	0610006I08Rik	Mus musculus RIKEN cDNA 0610006I08 gene (0610006I08Rik), mRNA.	ILMN_220369	66836	13385261	GACCTCCCTGGCTGTTGCAGCCTTGTCCAGACCTCTGAGCCGAGTACCTG				19	-0.159258	8.72465	-4.40291	0.031484	-0.837178
ILMN_2440803	Snd1	Mus musculus staphylococcal nuclease and tudor domain containing 1 (Snd1), mRNA.	ILMN_230769	56463	77404391	GCTACAGTCGCTAAGGAGAACTTGCCTGGCCCCCAGCACCGCTGATGCCA	nucleus [goid 5634] [evidence IEA]	regulation of transcription, DNA-dependent [goid 6355] [evidence IEA]; transcription [goid 6350] [evidence IEA]	nuclease activity [goid 4518] [evidence IEA]	6	0.262828	8.04164	4.40785	0.031484	-0.82948
ILMN_1235493	Fxyd5	Mus musculus FXYD domain-containing ion transport regulator 5 (Fxyd5), mRNA.	ILMN_221977	18301	11612666	TGAAAGAATCCTGAAAGGAAGAGGCCACTGGAGGGAGTCAGGCTTAAGGC	membrane [goid 16020] [evidence IEA]	ion transport [goid 6811] [evidence IEA]; transport [goid 6810] [evidence IEA]	ion channel activity [goid 5216] [evidence IEA]	7	0.142456	7.6788	4.40316	0.031484	-0.83679
ILMN_1214645	Tirap	Mus musculus toll-interleukin 1 receptor (TIR) domain-containing adaptor protein (Tirap), mRNA.	ILMN_212089	117149	16905130	CCACCAAAACAAAGGAGAAAACACAAACCTGGCAGCTGCTCTGTATCCAG	membrane [goid 16020] [evidence IEA]	immune response [goid 6955] [evidence IEA]; cell surface receptor linked signal transduction [goid 7166] [evidence ISS]; I-kappaB kinase/NF-kappaB cascade [goid 7249] [evidence ISS]; inflammatory response [goid 6954] [evidence IEA]	transmembrane receptor activity [goid 4888] [evidence IEA]; receptor activity [goid 4872] [evidence IEA]; protein binding [goid 5515] [evidence ISS]	9	0.137044	7.12488	4.40327	0.031484	-0.836629
ILMN_2669088	4930461P20Rik	PREDICTED: Mus musculus RIKEN cDNA 4930461P20 gene (4930461P20Rik), mRNA.	ILMN_320967	78244	149266337	GGCTACTGGTCATGCAAGAGCACCTTCAGCCACAGCATCTTTAAACAGTG					-0.145303	9.36408	-4.4013	0.031504	-0.839691
ILMN_2430308	Fbxl14		ILMN_185823		19527157	CGGGTACATGCTCAGGTGGGAGGTGTTAGGAGTGCACAGAAACTGGAACT				6	-0.153307	7.3506	-4.39797	0.0315555	-0.844897
ILMN_2641646	Tcf7l2	Mus musculus transcription factor 7-like 2, T-cell specific, HMG-box (Tcf7l2), mRNA.	ILMN_212619	21416	31543848	TGAACATTAGCGAGAGGGTCTGAGCAGCCGTCTGAGCAGCCGTGGGAACT	transcription factor complex [goid 5667] [evidence IDA]; nucleus [goid 5634] [evidence IDA]	Wnt receptor signaling pathway [goid 16055] [evidence IEA]; positive regulation of transcription from RNA polymerase II promoter [goid 45944] [evidence IGI]; transcription [goid 6350] [evidence IEA]; regulation of transcription, DNA-dependent [goid 6355] [evidence IDA]	transcription factor activity [goid 3700] [evidence IEA]; DNA binding [goid 3677] [evidence IEA]; protein binding [goid 5515] [evidence IPI]	19	0.216519	8.82867	4.39867	0.0315555	-0.843804
ILMN_1232081	Cald1	Mus musculus caldesmon 1 (Cald1), mRNA.	ILMN_212099	109624	118130169	CATACCTAAATTGGCTGATTACTTTAGCTGACAGTGGTACTGACTTTTTT	actin cap [goid 30478] [evidence IDA]; membrane fraction [goid 5624] [evidence IDA]	muscle contraction [goid 6936] [evidence IEA]; regulation of smooth muscle contraction [goid 6940] [evidence TAS]	calmodulin binding [goid 5516] [evidence IEA]; actin binding [goid 3779] [evidence TAS]; myosin binding [goid 17022] [evidence IEA]	6	0.233324	7.39285	4.39895	0.0315555	-0.843365
ILMN_1217458	8430403J19Rik		ILMN_202890			GAAGTGTCCGGTTCCTGGCCGGTGTGTGCTTCTTTGATAATGGCGATGCC				15	-0.248711	7.28011	-4.39209	0.0315833	-0.854066
ILMN_1255823	Higd2a	Mus musculus HIG1 domain family, member 2A (Higd2a), mRNA.	ILMN_210910	67044	146135032	CCTCCGTTTCAGACCGGACCTTATTGTCATTTGGGTGAGGAAGTGGCCGA	membrane [goid 16020] [evidence IEA]			13	-0.275255	12.2778	-4.39271	0.0315833	-0.853093
ILMN_1237527	Rcl1	Mus musculus RNA terminal phosphate cyclase-like 1 (Rcl1), mRNA.	ILMN_220432	59028	31581584	GCCTGGCTCCGTTTATGAAACACCCATTAAAAATCGTTCTGCGAGGAGTG	nucleus [goid 5634] [evidence IEA]; nucleolus [goid 5730] [evidence IDA]	35S primary transcript processing [goid 6365] [evidence ISS]; RNA processing [goid 6396] [evidence IEA]	RNA-3'-phosphate cyclase activity [goid 3963] [evidence ISS]	19	-0.244957	7.7078	-4.39312	0.0315833	-0.852457
ILMN_3161639	Ssna1	Mus musculus Sjogren's syndrome nuclear autoantigen 1 (Ssna1), mRNA.	ILMN_213065	68475	115311553	GCCCAGAGGGGCAATTTCTGACCTCCACCTGCCTAGACAAGAAAAGCCCT	nucleus [goid 5634] [evidence IEA]			2	-0.153049	8.78242	-4.39316	0.0315833	-0.852391
ILMN_1235051	Tnfrsf1a	Mus musculus tumor necrosis factor receptor superfamily, member 1a (Tnfrsf1a), mRNA.	ILMN_187456	21937	144227249	AGAGGAAAGGCACAATGTATCTGGTGCCCACTTGGGATGCACAGGGCCCA	plasma membrane [goid 5886] [evidence TAS]; integral to membrane [goid 16021] [evidence IEA]; extracellular region [goid 5576] [evidence ISS]; membrane [goid 16020] [evidence IEA]	prostaglandin metabolism [goid 6693] [evidence TAS]; positive regulation of transcription from RNA polymerase II promoter [goid 45944] [evidence IMP]; apoptosis [goid 6915] [evidence IEA]; cytokine and chemokine mediated signaling pathway [goid 19221] [evidence IMP]; positive regulation of inflammatory response [goid 50729] [evidence IMP]; defense response [goid 6952] [evidence IMP]; cell surface…	receptor activity [goid 4872] [evidence IEA]; tumor necrosis factor receptor activity [goid 5031] [evidence TAS]; protein binding [goid 5515] [evidence IPI]	6	0.219369	10.6327	4.39242	0.0315833	-0.85355
ILMN_1252479	LOC100041567	PREDICTED: Mus musculus similar to p47 protein (LOC100041567), mRNA.	ILMN_319510	100041567	149258395	GTTCCATCTGTCTAGGGTGGTAGGCTCATGCTTAGTAAGTACTAGGAGGC				8	0.236232	8.40053	4.39417	0.0315833	-0.850815
ILMN_2636285	Nt5e	Mus musculus 5' nucleotidase, ecto (Nt5e), mRNA.	ILMN_213360	23959	142350747	CAACCACTGTAAGGCATACTCAGGTCAAGACATGAGAAGACCAGCAGGAC	membrane [goid 16020] [evidence IEA]	nucleotide catabolism [goid 9166] [evidence IEA]	hydrolase activity, acting on ester bonds [goid 16788] [evidence IEA]; hydrolase activity [goid 16787] [evidence IEA]; 5'-nucleotidase activity [goid 8253] [evidence IEA]; nucleotide binding [goid 166] [evidence IEA]; GPI anchor binding [goid 48503] [evidence IEA]; zinc ion binding [goid 8270] [evidence IEA]; metal ion binding [goid 46872] [evidence IEA]	9	0.526117	9.31067	4.39484	0.0315833	-0.849776
ILMN_1237507	Dlst	Mus musculus dihydrolipoamide S-succinyltransferase (E2 component of 2-oxo-glutarate complex) (Dlst), mRNA.	ILMN_261671	78920	30841024	AATGCTTAAGTGGTTTTGAGCGCTCCTAGGCCTCGTATCCTGCACTGAGC	mitochondrion [goid 5739] [evidence IEA]; oxoglutarate dehydrogenase complex [goid 45252] [evidence IEA]	tricarboxylic acid cycle [goid 6099] [evidence IEA]; metabolism [goid 8152] [evidence IEA]	acyltransferase activity [goid 8415] [evidence IEA]; transferase activity [goid 16740] [evidence IEA]; lipoic acid binding [goid 31405] [evidence IEA]; dihydrolipoyllysine-residue succinyltransferase activity [goid 4149] [evidence IEA]	12	0.279959	10.7722	4.38992	0.031653	-0.857449
ILMN_1239698	Puf60	Mus musculus poly-U binding splicing factor 60 (Puf60), transcript variant 2, mRNA.	ILMN_218866	67959	146149295	CAGCGACCTCTCCGCGTGACTTTGGCCTCATTTCCTGGACTTGCACTTGC	ribonucleoprotein complex [goid 30529] [evidence IEA]		RNA binding [goid 3723] [evidence IEA]; nucleotide binding [goid 166] [evidence IEA]	15	-0.200548	11.2129	-4.38912	0.0316557	-0.85871
ILMN_1221304	Sfrs15	Mus musculus splicing factor, arginine/serine-rich 15 (Sfrs15), mRNA.	ILMN_232558	224432	109150408	GCCTCCTCGCTAGAGACTGGATGTGACAGAATGTGACAGTGACACTTGGG			RNA binding [goid 3723] [evidence IEA]; nucleotide binding [goid 166] [evidence IEA]	16	-0.202711	8.76993	-4.38552	0.0317965	-0.86432
ILMN_2437558	scl0004175.1_57		ILMN_186676		20073216	CCCTCTCTAACACGGACAGTCCTCCCATGGATTCATTCTTAGTGAATGTG				5	0.164558	8.04368	4.37906	0.0318734	-0.874419
ILMN_2659951	Echdc1	Mus musculus enoyl Coenzyme A hydratase domain containing 1 (Echdc1), mRNA.	ILMN_250643	52665	142388371	GCTCTTTAGCCACAAATACCAAAGTGTCCCCATCCCTTTTCCAGACTCAA		metabolism [goid 8152] [evidence IEA]	catalytic activity [goid 3824] [evidence IEA]	10	0.180914	7.37056	4.38108	0.0318734	-0.871265
ILMN_2760263	Poldip2	Mus musculus polymerase (DNA-directed), delta interacting protein 2 (Poldip2), mRNA.	ILMN_223172	67811	118129810	GCCCCAGGTCTTAGGATTCCTTCACCACTATAGTTACTGTTAGAGGTCCT	nucleus [goid 5634] [evidence IEA]; mitochondrion [goid 5739] [evidence IDA]		protein binding, bridging [goid 30674] [evidence ISS]	11	-0.271019	11.9618	-4.37837	0.0318734	-0.875489
ILMN_1246237	Selk	Mus musculus selenoprotein K (Selk), mRNA.	ILMN_216484	80795	111119000	CCCCTTCTCCAGTGTATATAGTTCTGTTAATTTTGCCTTTTCTCAGCTTT			selenium binding [goid 8430] [evidence IEA]	14	-0.343108	11.0904	-4.38044	0.0318734	-0.872257
ILMN_1228453	Setdb2	Mus musculus SET domain, bifurcated 2 (Setdb2), mRNA.	ILMN_250099	239122	124486619	GCAAGGACAGAACTAACGTGGGATTATGGTTATGAAGCTGGGGCCACGCC	nucleus [goid 5634] [evidence IEA]	chromatin modification [goid 16568] [evidence IEA]	zinc ion binding [goid 8270] [evidence IEA]; histone-lysine N-methyltransferase activity [goid 18024] [evidence IEA]; DNA binding [goid 3677] [evidence IEA]	14	0.166345	7.7648	4.37924	0.0318734	-0.874132
ILMN_2631518	Serf1	Mus musculus small EDRK-rich factor 1 (Serf1), mRNA.	ILMN_212907	20365	6755469	GCTATTGCCAGTGGGTGCATCATACGCTCTAAGATTAAAATTTCACAGTG				13	-0.252439	8.94133	-4.37799	0.0318734	-0.876091
ILMN_1247223	Steap2	Mus musculus six transmembrane epithelial antigen of prostate 2 (Steap2), mRNA. XM_900299 XM_905527 XM_919398 XM_919422 XM_919426 XM_919434 XM_919444 XM_979606 XM_979649 XM_979723 XM_979751 XM_979777 XM_979804	ILMN_261623	74051	142354154	GTGCAGACCGAGCAGGGAGAAGGCTCCTAACAGTGTGGATGAACTATTAA	membrane [goid 16020] [evidence IEA]; trans-Golgi network transport vesicle [goid 30140] [evidence ISS]; plasma membrane [goid 5886] [evidence ISS]; integral to membrane [goid 16021] [evidence IEA]; integral to Golgi membrane [goid 30173] [evidence ISS]; early endosome [goid 5769] [evidence ISS]; vesicular fraction [goid 42598] [evidence ISS]; cytosol [goid 5829] [evidence ISS]	Golgi to plasma membrane transport [goid 6893] [evidence ISS]; regulated secretory pathway [goid 45055] [evidence ISS]; electron transport [goid 6118] [evidence IEA]; response to hormone stimulus [goid 9725] [evidence ISS]; endocytosis [goid 6897] [evidence ISS]	transporter activity [goid 5215] [evidence ISS]; oxidoreductase activity [goid 16491] [evidence IEA]; iron ion binding [goid 5506] [evidence IEA]; FAD binding [goid 50660] [evidence IEA]	5	0.153436	7.09894	4.38118	0.0318734	-0.871102
ILMN_1232999	Zfp513	Mus musculus zinc finger protein 513 (Zfp513), mRNA.	ILMN_186164	101023	40254295	CCAGATGAGCTAAGTGATTAGGGCCTTGGATTCACCGCCACTGCTCCCAG	nucleus [goid 5634] [evidence IEA]; intracellular [goid 5622] [evidence IEA]		zinc ion binding [goid 8270] [evidence IEA]; metal ion binding [goid 46872] [evidence IEA]; nucleic acid binding [goid 3676] [evidence IEA]	5	-0.247131	8.49476	-4.38001	0.0318734	-0.872938
ILMN_1243030	Zfand6	Mus musculus zinc finger, AN1-type domain 6 (Zfand6), mRNA.	ILMN_220214	65098	146135083	TCTCTGCAGCACGATTCCCTTTTGATAAGGCCCTTCTGGGTACAACTAGT		signal transduction [goid 7165] [evidence IPI]	zinc ion binding [goid 8270] [evidence IEA]; metal ion binding [goid 46872] [evidence IEA]; DNA binding [goid 3677] [evidence IEA]; protein binding [goid 5515] [evidence IPI]	7	0.181535	10.7127	4.37579	0.0318942	-0.879531
ILMN_1215768	Riok3	Mus musculus RIO kinase 3 (yeast) (Riok3), mRNA.	ILMN_210509	66878	142388970	CTTGTGACCCACGTGCCAGATGTGTGCAATTTTTAACTCGGCATTGAAAG		protein amino acid phosphorylation [goid 6468] [evidence IEA]	kinase activity [goid 16301] [evidence IEA]; ATP binding [goid 5524] [evidence IEA]; transferase activity [goid 16740] [evidence IEA]; protein serine/threonine kinase activity [goid 4674] [evidence IEA]; nucleotide binding [goid 166] [evidence IEA]; protein kinase activity [goid 4672] [evidence IEA]	18	-0.226	10.5031	-4.37534	0.0318942	-0.880231
ILMN_1221440	Ankrd17	Mus musculus ankyrin repeat domain 17 (Ankrd17), transcript variant 1, mRNA.	ILMN_216914	81702	40549396	GTCCCTTGCCTCCAGGGTCCATCGCAAATCTTACAGAACTTCAAGGAGTG		mismatch repair [goid 6298] [evidence IEA]; endoderm development [goid 7492] [evidence TAS]	ATP binding [goid 5524] [evidence IEA]; molecular_function [goid 3674] [evidence ND ]; damaged DNA binding [goid 3684] [evidence IEA]; nucleic acid binding [goid 3676] [evidence IEA]	5	0.158415	7.53158	4.37592	0.0318942	-0.879326
ILMN_2633229	Atp5a1	Mus musculus ATP synthase, H+ transporting, mitochondrial F1 complex, alpha subunit, isoform 1 (Atp5a1), mRNA.	ILMN_213071	11946	126506325	GCACCATTTGTAAAGGGTTACTCTTGTATTCCTGATGTACAGAAATCACA	mitochondrial inner membrane [goid 5743] [evidence IDA]; proton-transporting two-sector ATPase complex [goid 16469] [evidence IEA]; proton-transporting ATP synthase complex, catalytic core F(1) [goid 45261] [evidence IEA]; mitochondrion [goid 5739] [evidence IDA]	ion transport [goid 6811] [evidence IEA]; ATP biosynthesis [goid 6754] [evidence IEA]; ATP synthesis coupled proton transport [goid 15986] [evidence IEA]; proton transport [goid 15992] [evidence IEA]; transport [goid 6810] [evidence IEA]	hydrolase activity [goid 16787] [evidence IEA]; ATP binding [goid 5524] [evidence IEA]; hydrogen-transporting ATPase activity, rotational mechanism [goid 46961] [evidence IEA]; hydrogen ion transporter activity [goid 15078] [evidence IEA]; nucleotide binding [goid 166] [evidence IEA]; metal ion binding [goid 46872] [evidence IEA]; hydrolase activity, acting on acid anhydrides, catalyzing transmem…	18	0.321791	9.80163	4.3732	0.0319641	-0.883578
ILMN_2503455	9626096_327		ILMN_194108			TGAATTAACCAATCAGCCTGCTTCTCGCTTCTGTTCGCGCGCTTCTGCTT					-0.104721	7.01882	-4.37145	0.0320146	-0.886311
ILMN_2711199	4930583I09Rik	PREDICTED: Mus musculus RIKEN cDNA 4930583I09 gene (4930583I09Rik), mRNA.	ILMN_251765	78057	94403060	GCTTTGGCTCAGATTTACTGCCTGCCATTTGCTGCTTGATACCCTCCTTC				17	-0.224244	7.65454	-4.36942	0.0320358	-0.889486
ILMN_1215541	Sdro	Mus musculus orphan short chain dehydrogenase/reductase (Sdro), mRNA.	ILMN_209717	70061	40789299	CCCTCCCCACAGCTCTCAAAGCAGGCACTGGTTTGTGTATATATGGAATA				10	-0.414474	8.50752	-4.3694	0.0320358	-0.889517
ILMN_2593496	Got2	Mus musculus glutamate oxaloacetate transaminase 2, mitochondrial (Got2), mRNA.	ILMN_237160	14719	133892509	CCATCTGCTCTAATCATGTAGACGTACTGCCGCCTGGTTTCTCTGTTACA	mitochondrion [goid 5739] [evidence IEA]; mitochondrial inner membrane [goid 5743] [evidence IDA]	biosynthesis [goid 9058] [evidence IEA]; amino acid metabolism [goid 6520] [evidence IEA]	transferase activity [goid 16740] [evidence IEA]; aspartate transaminase activity [goid 4069] [evidence IDA]; transaminase activity [goid 8483] [evidence IEA]; transferase activity, transferring nitrogenous groups [goid 16769] [evidence IEA]; catalytic activity [goid 3824] [evidence IEA]	8	-0.213004	13.6234	-4.36881	0.0320358	-0.89044
ILMN_2695883	Irf6	Mus musculus interferon regulatory factor 6 (Irf6), mRNA.	ILMN_215395	54139	114145466	GGGCAACTGCAGTGTGGGAAACTGCAGCCCCGAATCAGTGTGGCCCAAAA	nucleus [goid 5634] [evidence IEA]	regulation of transcription, DNA-dependent [goid 6355] [evidence IEA]; transcription [goid 6350] [evidence IEA]	transcription factor activity [goid 3700] [evidence IEA]; DNA binding [goid 3677] [evidence IEA]	1	-0.140623	7.24795	-4.36777	0.0320513	-0.892075
ILMN_2698240	D15Ertd621e	Mus musculus DNA segment, Chr 15, ERATO Doi 621, expressed (D15Ertd621e), mRNA.	ILMN_218627	210998	112817621	CCTCTCTTGTGTAACATGTGTAACCAGATGCTTTTGCATTTGTTTGAGGG				15	-0.253649	9.02226	-4.36643	0.0320817	-0.894173
ILMN_2706631	LOC100048076	PREDICTED: Mus musculus similar to MAD homolog 4 (Drosophila), transcript variant 1 (LOC100048076), mRNA.	ILMN_327761	100048076	149270143	GCCATCCTTGATCACTTGGCGGTGACTTTGTAGAGATTGAAGTGGAGGAG					-0.21455	10.4304	-4.36449	0.0321419	-0.897197
ILMN_2632230	D2Ertd391e	Mus musculus DNA segment, Chr 2, ERATO Doi 391, expressed (D2Ertd391e), mRNA.	ILMN_212978	51897	118130154	GCAGGGCTCAGCCAGTGGCCTTTGCAGACAGCAGCCTTTATGTCCTAGAT				2	-0.19668	8.32274	-4.36373	0.0321435	-0.898396
ILMN_2694962	Pcsk7	Mus musculus proprotein convertase subtilisin/kexin type 7 (Pcsk7), mRNA.	ILMN_218377	18554	112181189	ACCTGTCTTCCTCTGCACCGTGCTCAGGGAAATGGCCTTCATTCCAGAGG	membrane [goid 16020] [evidence IEA]; integral to membrane [goid 16021] [evidence IEA]		serine-type endopeptidase activity [goid 4252] [evidence IEA]; hydrolase activity [goid 16787] [evidence IEA]; peptidase activity [goid 8233] [evidence IEA]; subtilase activity [goid 4289] [evidence IEA]	9	-0.274693	9.05159	-4.36157	0.0322151	-0.901767
ILMN_2449506	Eif4a2		ILMN_188063		7305018	GTAAACAGCAGCTGATGGTTAACAAGTGGATCGTCATATTCAGTAGCTTT				16	0.1875	7.51873	4.35871	0.032252	-0.906244
ILMN_2622239	Adam34	Mus musculus a disintegrin and metallopeptidase domain 34 (Adam34), mRNA.	ILMN_237138	252866	68989248	CTTGATATCCAGAAACTTCTTATTATTCACTTATAGTGACCAAGGTGATC	intracellular [goid 5622] [evidence IEA]	integrin-mediated signaling pathway [goid 7229] [evidence IEA]	molecular_function [goid 3674] [evidence ND ]; zinc ion binding [goid 8270] [evidence IEA]; nucleic acid binding [goid 3676] [evidence IEA]; metalloendopeptidase activity [goid 4222] [evidence IEA]	8	-0.107557	7.05723	-4.35926	0.032252	-0.905388
ILMN_2667219	Timm8b	Mus musculus translocase of inner mitochondrial membrane 8 homolog b (yeast) (Timm8b), mRNA.	ILMN_216090	30057	7305578	GACAATGGCCGAGCTTGGTGAAGCGGACGAAGCGGAGTTACAACGCCTGG	membrane [goid 16020] [evidence IEA]; mitochondrion [goid 5739] [evidence IDA]	protein folding [goid 6457] [evidence IEA]	zinc ion binding [goid 8270] [evidence IEA]; metal ion binding [goid 46872] [evidence IEA]	9	-0.204239	10.8828	-4.35865	0.032252	-0.906345
ILMN_2717352	H2-Q10	Mus musculus histocompatibility 2, Q region locus 10 (H2-Q10), mRNA.	ILMN_220079	15007	149363687	TCCTTGATCTGAGGGTTGATTGACAGGTAAACTAAAGAATTAAGAATACT	MHC class I protein complex [goid 42612] [evidence IEA]; plasma membrane [goid 5886] [evidence IEA]; integral to membrane [goid 16021] [evidence IEA]; membrane [goid 16020] [evidence IEA]	immune response [goid 6955] [evidence IEA]; defense response [goid 6952] [evidence IEA]	MHC class I receptor activity [goid 30106] [evidence IEA]	17	-0.162857	7.74114	-4.35499	0.0323443	-0.912071
ILMN_1236727	Ugt2b35	Mus musculus UDP glucuronosyltransferase 2 family, polypeptide B35 (Ugt2b35), mRNA.	ILMN_209029	243085	147900001	TCCTCCATATTTGTGTGGTAGAAGGAGAGAACCAATTCTCCCAAGTTGTC		metabolism [goid 8152] [evidence IEA]	transferase activity, transferring hexosyl groups [goid 16758] [evidence IEA]; transferase activity, transferring glycosyl groups [goid 16757] [evidence IEA]; transferase activity [goid 16740] [evidence IEA]; glucuronosyltransferase activity [goid 15020] [evidence IEA]	5	0.370336	9.3272	4.35441	0.0323443	-0.912977
ILMN_2628672	Mrpl49	Mus musculus mitochondrial ribosomal protein L49 (Mrpl49), mRNA.	ILMN_212633	18120	146134991	GAATACCAATTTGTGGAGCGCCTGCTCCCCCCTACCAAAATCCCAGAGCC	ribonucleoprotein complex [goid 30529] [evidence IEA]; mitochondrion [goid 5739] [evidence IDA]; ribosome [goid 5840] [evidence IEA]; intracellular [goid 5622] [evidence IEA]	translational initiation [goid 6413] [evidence IEA]; protein biosynthesis [goid 6412] [evidence IEA]	translation initiation factor activity [goid 3743] [evidence IEA]; structural constituent of ribosome [goid 3735] [evidence IEA]	19	-0.243009	7.73621	-4.35541	0.0323443	-0.911409
ILMN_2731239	Olfr816	Mus musculus olfactory receptor 816 (Olfr816), mRNA.	ILMN_221117	258667	33239333	CTTCAACCGAACAGAGGAAGAAGGCTTTCTCTACATGCTCTTCCCACATG	integral to membrane [goid 16021] [evidence ISS]; membrane [goid 16020] [evidence IEA]	G-protein coupled receptor protein signaling pathway [goid 7186] [evidence ISS]; signal transduction [goid 7165] [evidence IEA]	olfactory receptor activity [goid 4984] [evidence ISS]; receptor activity [goid 4872] [evidence IEA]; signal transducer activity [goid 4871] [evidence IEA]; G-protein coupled receptor activity [goid 4930] [evidence IEA]	10	-0.12498	7.10302	-4.35391	0.0323443	-0.91376
ILMN_2447483	A630036P20Rik		ILMN_187830			CTCTACATTGCATTTCCCCCAACATGTCCTGAAAGAAAACCTTTTACCCA				5	0.162338	7.46823	4.34945	0.032366	-0.920752
ILMN_1217309	Tax1bp3	Mus musculus Tax1 (human T-cell leukemia virus type I) binding protein 3 (Tax1bp3), mRNA.	ILMN_232928	76281	141803240	CTATGGAAATGGGGCAGTATGATGGTATCCCATGTTCAACACTTGTGTCC	nucleus [goid 5634] [evidence IDA]; cytoplasm [goid 5737] [evidence IDA]	Rho protein signal transduction [goid 7266] [evidence ISS]; Wnt receptor signaling pathway [goid 16055] [evidence IEA]; negative regulation of Wnt receptor signaling pathway [goid 30178] [evidence IDA]; negative regulation of cell proliferation [goid 8285] [evidence IDA]	beta-catenin binding [goid 8013] [evidence IPI]; transcription regulator activity [goid 30528] [evidence IMP]; protein binding [goid 5515] [evidence IEA]	11	-0.472124	8.94325	-4.34658	0.032366	-0.92524
ILMN_1251732	Dad1	Mus musculus defender against cell death 1 (Dad1), mRNA.	ILMN_215871	13135	142351016	CGGAGCGAGCCTTTGCTGACTTCCTCTTTGCCAGCACGATCCTGCACCTT	membrane [goid 16020] [evidence IEA]; oligosaccharyl transferase complex [goid 8250] [evidence ISS]	protein amino acid N-linked glycosylation via asparagine [goid 18279] [evidence ISS]	transferase activity [goid 16740] [evidence IEA]; dolichyl-diphosphooligosaccharide-protein glycotransferase activity [goid 4579] [evidence ISS]	14	-0.159187	11.2508	-4.34698	0.032366	-0.924619
ILMN_1226525	H2-Ab1	Mus musculus histocompatibility 2, class II antigen A, beta 1 (H2-Ab1), mRNA.	ILMN_209838	14961	144227216	TCTCAGACTGTAAGACCTGAATGTCTCTGCTCCGAATTCCTGACTGCCAG	external side of plasma membrane [goid 9897] [evidence IDA]; membrane [goid 16020] [evidence IEA]; multivesicular body [goid 5771] [evidence IDA]; plasma membrane [goid 5886] [evidence IDA]; integral to membrane [goid 16021] [evidence IDA]; early endosome [goid 5769] [evidence IDA]; Golgi apparatus [goid 5794] [evidence IDA]; MHC class II protein complex [goid 42613] [evidence IDA]; intracellular…	immune response [goid 6955] [evidence IEA]; defense response [goid 6952] [evidence IMP]	peptide antigen binding [goid 42605] [evidence IDA]; protein binding [goid 5515] [evidence IPI]; MHC class II receptor activity [goid 45012] [evidence IDA]; antigen binding [goid 3823] [evidence IEA]	17	0.280803	8.66605	4.35037	0.032366	-0.919317
ILMN_1254523	Gsto1	Mus musculus glutathione S-transferase omega 1 (Gsto1), mRNA.	ILMN_213260	14873	133892764	GGGGATTCTCCTTCTATGGTTGATTATCTTACTTGGCCTTGGTTTCAGCG		metabolism [goid 8152] [evidence IEA]	transferase activity [goid 16740] [evidence IEA]	19	-0.383253	11.7749	-4.34843	0.032366	-0.922354
ILMN_1225918	Golga1	Mus musculus golgi autoantigen, golgin subfamily a, 1 (Golga1), mRNA.	ILMN_208907	76899	30794191	GCTCCTCCAGCACTAGGAGAGTGCAGTAGCTATTCCAAGTGGCTTCATGC	Golgi apparatus [goid 5794] [evidence IDA]			2	-0.197113	8.17705	-4.34483	0.032366	-0.927993
ILMN_2646230	Dap3	Mus musculus death associated protein 3 (Dap3), mRNA.	ILMN_211847	65111	42734455	GGATCTGAAGACAGTGTTTCCTCACGGCCTGCCTCCTCGGTACATGATGC	mitochondrial matrix [goid 5759] [evidence IDA]; mitochondrial ribosome [goid 5761] [evidence IEA]; ribonucleoprotein complex [goid 30529] [evidence IEA]; mitochondrion [goid 5739] [evidence IEA]; small ribosomal subunit [goid 15935] [evidence IEA]	apoptotic mitochondrial changes [goid 8637] [evidence IDA]		3	-0.289871	8.37186	-4.35191	0.032366	-0.916904
ILMN_1240038	BC046331	Mus musculus cDNA sequence BC046331 (BC046331), mRNA.	ILMN_238707	230967	31343602	CCGCCTCTCATGGTCCTGTCTGCCAGGTTGTCACACCATATATAGCAACA			glycine binding [goid 16594] [evidence ISS]; binding [goid 5488] [evidence IEA]; glutamate binding [goid 16595] [evidence ISS]	4	-0.204481	7.4488	-4.35067	0.032366	-0.918833
ILMN_2600627	Noc4l	Mus musculus nucleolar complex associated 4 homolog (S. cerevisiae) (Noc4l), mRNA.	ILMN_209940	100608	31981993	AGTCAGTGCCCCTGGAGTTCATCCCCGCTAAAGGCCTATTGGGTCGACAG	nucleus [goid 5634] [evidence IEA]; membrane [goid 16020] [evidence IEA]; integral to membrane [goid 16021] [evidence IEA]; small nucleolar ribonucleoprotein complex [goid 5732] [evidence ISS]	35S primary transcript processing [goid 6365] [evidence ISS]	snoRNA binding [goid 30515] [evidence ISS]; protein binding [goid 5515] [evidence ISS]	5	-0.178232	7.89196	-4.3527	0.032366	-0.915655
ILMN_2707188	Map3k7	Mus musculus mitogen activated protein kinase kinase kinase 7 (Map3k7), mRNA.	ILMN_219319	26409	141802561	GGTCTGTTATACCAAATAAGGAACACAGCAGGCTAATCAGGAGGCCCGAG		positive regulation of JNK cascade [goid 46330] [evidence IGI]; I-kappaB phosphorylation [goid 7252] [evidence IGI]; transforming growth factor beta receptor signaling pathway [goid 7179] [evidence IMP]; angiogenesis [goid 1525] [evidence IMP]; negative regulation of apoptosis [goid 43066] [evidence IMP]; positive regulation of I-kappaB kinase/NF-kappaB cascade [goid 43123] [evidence IGI]; MAPKKK…	kinase activity [goid 16301] [evidence IEA]; transferase activity [goid 16740] [evidence IEA]; ATP binding [goid 5524] [evidence IEA]; protein serine/threonine kinase activity [goid 4674] [evidence IEA]; protein kinase activity [goid 4672] [evidence IEA]; protein binding [goid 5515] [evidence IPI]; nucleotide binding [goid 166] [evidence IEA]; metal ion binding [goid 46872] [evidence IEA]; magnes…	4	0.243644	8.08435	4.34623	0.032366	-0.925801
ILMN_2761205	Hspb8	Mus musculus heat shock protein 8 (Hspb8), mRNA.	ILMN_223232	80888	13507645	GGGAGGATGTGTGTGTCTTTGTTGTGTGAATTGTGCTGTTGTTTAGAGGG		response to unfolded protein [goid 6986] [evidence IEA]; protein amino acid phosphorylation [goid 6468] [evidence IEA]; protein folding [goid 6457] [evidence IEA]	protein kinase activity [goid 4672] [evidence IEA]; protein binding [goid 5515] [evidence IPI]; protein serine/threonine kinase activity [goid 4674] [evidence IEA]; ATP binding [goid 5524] [evidence IEA]	5	-0.411291	12.5419	-4.34488	0.032366	-0.927913
ILMN_3162636	Slc10a7	Mus musculus solute carrier family 10 (sodium/bile acid cotransporter family), member 7 (Slc10a7), mRNA.	ILMN_234105	76775	113199772	CGGGGTTCACACCAGCAGACACAGTGGCTATCATCTTCTGCTCCACACAC				8	-0.136381	7.29444	-4.34493	0.032366	-0.927836
ILMN_1244369	Raph1	PREDICTED: Mus musculus Ras association (RalGDS/AF-6) and pleckstrin homology domains 1 (Raph1), mRNA.	ILMN_317187	77300	149234012	CCGAACCTGGGTGTTAGTGTGGACTCGTTCATCAGACTTTGAACAGAACA				1	0.249256	10.7857	4.34377	0.0323834	-0.929652
ILMN_2482427	Zfp106	Mus musculus zinc finger protein 106 (Zfp106), mRNA.	ILMN_237105	20402	109948268	CCAAAACAGGAACACATCTCCCAGAGCCAAACCTCAATAGCGCTCGACGA	membrane fraction [goid 5624] [evidence IDA]; nucleus [goid 5634] [evidence IEA]; cytosol [goid 5829] [evidence IDA]; intracellular [goid 5622] [evidence IEA]	transcription [goid 6350] [evidence IEA]; regulation of transcription, DNA-dependent [goid 6355] [evidence IEA]; insulin receptor signaling pathway [goid 8286] [evidence IDA]; electron transport [goid 6118] [evidence IEA]	DNA binding [goid 3677] [evidence IEA]; zinc ion binding [goid 8270] [evidence IEA]; metal ion binding [goid 46872] [evidence IEA]; SH3 domain binding [goid 17124] [evidence IDA]; opioid peptide activity [goid 1515] [evidence IPI]; nucleic acid binding [goid 3676] [evidence IEA]	2	0.11878	7.47229	4.34163	0.0324562	-0.933015
ILMN_3162536	Depdc6	Mus musculus DEP domain containing 6 (Depdc6), transcript variant 2, mRNA.	ILMN_257265	97998	118130992	CAAGTGGGGAGACTAGGTCTGAGCAAATTCAGTGGTCTTCAAGTTGGAGC				15	-0.28046	7.79648	-4.33983	0.0325116	-0.935837
ILMN_2675052	Ccar1	Mus musculus cell division cycle and apoptosis regulator 1 (Ccar1), mRNA.	ILMN_255981	67500	141801893	CAAGGAGAACGGCTCAGGTGTATGACACAGTGCACTTGGGGATGAGTGTG		positive regulation of apoptosis [goid 43065] [evidence ISS]; apoptosis [goid 6915] [evidence IEA]; cell cycle [goid 7049] [evidence IEA]	molecular_function [goid 3674] [evidence ND ]; nucleic acid binding [goid 3676] [evidence IEA]; calcium ion binding [goid 5509] [evidence IEA]; DNA binding [goid 3677] [evidence IEA]	10	0.264961	9.56311	4.33769	0.0325637	-0.939183
ILMN_2437792	Stxbp5	Mus musculus syntaxin binding protein 5 (tomosyn) (Stxbp5), mRNA.	ILMN_244668	78808	124486804	CGTACGCACTGTTCATCTCCTGCATTTTCTCTTTACGTTCGCTCAGTGCA	nicotinic acetylcholine-gated receptor-channel complex [goid 5892] [evidence IDA]; integral to membrane [goid 16021] [evidence IEA]; membrane [goid 16020] [evidence IEA]	vesicle-mediated transport [goid 16192] [evidence IEA]; transport [goid 6810] [evidence IEA]; protein transport [goid 15031] [evidence IEA]; exocytosis [goid 6887] [evidence IDA]	syntaxin binding [goid 19905] [evidence IPI]; protein binding [goid 5515] [evidence IPI]; syntaxin-1 binding [goid 17075] [evidence IPI]	10	-0.127171	7.36242	-4.33738	0.0325637	-0.939674
ILMN_2588673	Derl2	Mus musculus Der1-like domain family, member 2 (Derl2), mRNA.	ILMN_208696	116891	118130773	GTCGAATGCTAGAAGAAGGCTCTTTCCGAGGTCGGACAGCAGACTTTGTA	membrane [goid 16020] [evidence IEA]; endoplasmic reticulum [goid 5783] [evidence IEA]; integral to endoplasmic reticulum membrane [goid 30176] [evidence ISS]	unfolded protein response [goid 30968] [evidence ISS]; positive regulation of cell growth [goid 30307] [evidence ISS]; retrograde protein transport, ER to cytosol [goid 30970] [evidence ISS]; ER-associated protein catabolism [goid 30433] [evidence ISS]; positive regulation of cell proliferation [goid 8284] [evidence ISS]	molecular_function [goid 3674] [evidence ND ]; protein binding [goid 5515] [evidence ISS]	11	-0.251529	10.5403	-4.3349	0.0326544	-0.943567
ILMN_2747103	Tbca	Mus musculus tubulin cofactor a (Tbca), mRNA.	ILMN_222265	21371	118130449	CCCAGATTGCCAGCGTCGGTTAGAGGCTGCATATACTGATCTTCAGCAGA	microtubule [goid 5874] [evidence IEA]; cytoskeleton [goid 5856] [evidence IEA]	protein folding [goid 6457] [evidence IEA]; chaperonin-mediated tubulin folding [goid 7022] [evidence IEA]	unfolded protein binding [goid 51082] [evidence IEA]	13	-0.228963	11.8577	-4.33339	0.0326587	-0.945927
ILMN_1254172	Fbxo11	Mus musculus F-box protein 11 (Fbxo11), mRNA.	ILMN_257421	225055	124486643	CTGGCGAGCCTACACACGACACAGACACACTCTATGACTCTGCCCCACCT		ubiquitin cycle [goid 6512] [evidence IEA]	zinc ion binding [goid 8270] [evidence IEA]; metal ion binding [goid 46872] [evidence IEA]; ubiquitin-protein ligase activity [goid 4842] [evidence IEA]	17	0.220242	8.28437	4.33377	0.0326587	-0.945336
ILMN_1217225	Ccdc91	Mus musculus coiled-coil domain containing 91 (Ccdc91), mRNA.	ILMN_214965	67015	70980527	CCCAAAGTCATGGGAAATCTGTGTGTTATCCAGAGTGCTTCAGGTAAGCC	membrane [goid 16020] [evidence IEA]	transport [goid 6810] [evidence IEA]; protein transport [goid 15031] [evidence IEA]		6	0.189996	8.35218	4.33162	0.0326675	-0.94871
ILMN_2702129	Rps8	Mus musculus ribosomal protein S8 (Rps8), mRNA.	ILMN_218934	20116	31982034	CCCTGGTGAAGAACTGCATCGTGCTTATTGACAGCACGCCGTACCGACAG	ribonucleoprotein complex [goid 30529] [evidence IEA]; cytosolic ribosome (sensu Eukaryota) [goid 5830] [evidence IEA]; intracellular [goid 5622] [evidence IEA]	ribosome biogenesis [goid 7046] [evidence IEA]	structural constituent of ribosome [goid 3735] [evidence IEA]	4	0.339822	12.2905	4.3311	0.0326675	-0.949528
ILMN_2420366	Zrsr2	Mus musculus zinc finger (CCCH type), RNA binding motif and serine/arginine rich 2 (Zrsr2), transcript variant 2, mRNA.	ILMN_184647	22184	121949774	GCAGCTGCCCTGTTTTACACTCTGTACCACTCTGTGGCAAGTGTTAGTTT	ribonucleoprotein complex [goid 30529] [evidence IEA]; nucleus [goid 5634] [evidence IEA]; nucleolus [goid 5730] [evidence IDA]	RNA splicing [goid 8380] [evidence ISS]	RNA binding [goid 3723] [evidence IEA]; nucleotide binding [goid 166] [evidence IEA]; zinc ion binding [goid 8270] [evidence IEA]; metal ion binding [goid 46872] [evidence IEA]; nucleic acid binding [goid 3676] [evidence IEA]	X	-0.153996	7.69399	-4.33196	0.0326675	-0.948179
ILMN_2671124	Psmb4	Mus musculus proteasome (prosome, macropain) subunit, beta type 4 (Psmb4), mRNA.	ILMN_216440	19172	141803332	GACTGAGGCTCGGGAGCTTGTGGAGCGCTGCATGAGAGTGCTGTACTACA	protein complex [goid 43234] [evidence IEA]; nucleus [goid 5634] [evidence IEA]; cytosol [goid 5829] [evidence IEA]; proteasome core complex (sensu Eukaryota) [goid 5839] [evidence IEA]	ubiquitin-dependent protein catabolism [goid 6511] [evidence IEA]	hydrolase activity [goid 16787] [evidence IEA]; threonine endopeptidase activity [goid 4298] [evidence IEA]; peptidase activity [goid 8233] [evidence IEA]; endopeptidase activity [goid 4175] [evidence IEA]	3	-0.211632	12.8568	-4.32926	0.0326835	-0.952411
ILMN_2728813	Aadac	Mus musculus arylacetamide deacetylase (esterase) (Aadac), mRNA.	ILMN_220935	67758	13184049	AGTTTGAAGATGTGTATCGTAGTTTACGATGGTTCTTACAAGAGGACGTC	membrane [goid 16020] [evidence IEA]; integral to membrane [goid 16021] [evidence IEA]; endoplasmic reticulum [goid 5783] [evidence IEA]; endoplasmic reticulum membrane [goid 5789] [evidence ISS]; microsome [goid 5792] [evidence ISS]		deacetylase activity [goid 19213] [evidence ISS]; lipase activity [goid 16298] [evidence TAS]	3	0.340501	9.62593	4.32867	0.0326835	-0.953337
ILMN_2725198	Azgp1	Mus musculus alpha-2-glycoprotein 1, zinc (Azgp1), mRNA.	ILMN_220677	12007	7304910	GCTAAAGTGGGAAGCAGAAAAGGTCTACGTGCAGCGAGCCAAGGCATACC	MHC class I protein complex [goid 42612] [evidence IEA]; extracellular region [goid 5576] [evidence ISS]	regulation of body size [goid 40014] [evidence NAS]; cell adhesion [goid 7155] [evidence ISS]; negative regulation of cell proliferation [goid 8285] [evidence ISS]; lipid catabolism [goid 16042] [evidence ISS]	ribonuclease activity [goid 4540] [evidence ISS]; zinc ion binding [goid 8270] [evidence IEA]; MHC class I receptor activity [goid 30106] [evidence IEA]; fatty acid binding [goid 5504] [evidence ISS]; protein carrier activity [goid 8320] [evidence ISS]	5	0.216216	12.7098	4.33	0.0326835	-0.951258
ILMN_1250969	LOC100047016	PREDICTED: Mus musculus similar to GCN1 general control of amino-acid synthesis 1-like 1 (LOC100047016), mRNA.	ILMN_311947	100047016	149254347	GACTGACGAAGAGCTCAACACTGTCCTTCAGCAGTGCCTGCTAGCTGACG					0.200777	7.59241	4.32726	0.0327161	-0.955557
ILMN_2747229	Raf1	Mus musculus v-raf-leukemia viral oncogene 1 (Raf1), mRNA.	ILMN_222275	110157	142380030	GACTACTCACAGGGCCTTAACTTCATATTGCCTTCTTTTCTACCCCTCCT	plasma membrane [goid 5886] [evidence TAS]; cytosol [goid 5829] [evidence TAS]; intracellular [goid 5622] [evidence IEA]	cellular physiological process [goid 50875] [evidence IEA]; apoptosis [goid 6915] [evidence IMP]; signal transduction [goid 7165] [evidence IEA]; protein kinase cascade [goid 7243] [evidence TAS]; intracellular signaling cascade [goid 7242] [evidence IEA]; protein amino acid phosphorylation [goid 6468] [evidence IEA]; cytoskeleton organization and biogenesis [goid 7010] [evidence IMP]	kinase activity [goid 16301] [evidence IEA]; transferase activity [goid 16740] [evidence IEA]; ATP binding [goid 5524] [evidence IEA]; protein serine/threonine kinase activity [goid 4674] [evidence IEA]; protein kinase activity [goid 4672] [evidence TAS]; protein binding [goid 5515] [evidence IPI]; nucleotide binding [goid 166] [evidence IEA]; zinc ion binding [goid 8270] [evidence IEA]; metal io…	6	0.191245	8.85448	4.32663	0.0327161	-0.95654
ILMN_2775020	H2-Ke2	Mus musculus H2-K region expressed gene 2 (H2-Ke2), mRNA.	ILMN_251265	14976	145553982	TTCGGGACCTCGAGCGGCAGTCAGAGCAACAGAGGGAAACCCTTGCTCAA		protein folding [goid 6457] [evidence IEA]	unfolded protein binding [goid 51082] [evidence IEA]; protein binding [goid 5515] [evidence IPI]	17	-0.178348	9.74824	-4.32278	0.0328425	-0.962593
ILMN_2590998	Acsl4	Mus musculus acyl-CoA synthetase long-chain family member 4 (Acsl4), transcript variant 2, mRNA.	ILMN_258494	50790	75992926	GCTGAGAACAGGTTAAAAGATTGTGTGGCGTTTGGGAACTGGAGAGATAC	membrane [goid 16020] [evidence IEA]; peroxisome [goid 5777] [evidence IEA]	metabolism [goid 8152] [evidence IEA]; lipid metabolism [goid 6629] [evidence IEA]; fatty acid metabolism [goid 6631] [evidence IEA]; regulation of fatty acid metabolism [goid 19217] [evidence TAS]	ligase activity [goid 16874] [evidence IEA]; magnesium ion binding [goid 287] [evidence IEA]; catalytic activity [goid 3824] [evidence IEA]; long-chain-fatty-acid-CoA ligase activity [goid 4467] [evidence ISS]	X	0.275049	8.40963	4.32322	0.0328425	-0.961897
ILMN_2487016	9030417H13Rik		ILMN_192320			TTTCCCACTAAGACTTGGGGTGCTCTGCCGTCCTCGCAACAGGTTGGGCT				4	-0.19843	7.3902	-4.31824	0.0329331	-0.969711
ILMN_2629044	Ndufa7	Mus musculus NADH dehydrogenase (ubiquinone) 1 alpha subcomplex, 7 (B14.5a) (Ndufa7), mRNA.	ILMN_212671	66416	133891825	CCCTCAATCATCATGTCCTCACAAAAGGCCCTGGTGTCAGGCAAGGCCGC	mitochondrion [goid 5739] [evidence IDA]; mitochondrial inner membrane [goid 5743] [evidence IEA]	ATP synthesis coupled electron transport [goid 42773] [evidence IEA]		17	-0.223634	11.3449	-4.31967	0.0329331	-0.967474
ILMN_2747070	Fpgs	Mus musculus folylpolyglutamyl synthetase (Fpgs), mRNA.	ILMN_221380	14287	33469106	CCATGCCCTCTTACTTCCGCTTCCTCACACTCATGGCCTTCCATGTCTTC	mitochondrion [goid 5739] [evidence IEA]	one-carbon compound metabolism [goid 6730] [evidence IEA]; folic acid and derivative biosynthesis [goid 9396] [evidence IEA]	ATP binding [goid 5524] [evidence IEA]; ligase activity [goid 16874] [evidence IEA]; tetrahydrofolylpolyglutamate synthase activity [goid 4326] [evidence IEA]; nucleotide binding [goid 166] [evidence IEA]	2	-0.31116	9.11016	-4.31823	0.0329331	-0.969737
ILMN_2651886	Pgk1	Mus musculus phosphoglycerate kinase 1 (Pgk1), mRNA.	ILMN_253862	18655	70778975	TCCACATCTCCATTTGGTGTTAGCGCAAGATTCAGCTAGTGGCTGAGATG		phosphorylation [goid 16310] [evidence ISS]; glycolysis [goid 6096] [evidence ISS]	kinase activity [goid 16301] [evidence IEA]; ATP binding [goid 5524] [evidence ISS]; transferase activity [goid 16740] [evidence IEA]; phosphorylase kinase activity [goid 4689] [evidence IEA]; nucleotide binding [goid 166] [evidence IEA]; phosphoglycerate kinase activity [goid 4618] [evidence ISS]	X	0.249487	11.7265	4.31888	0.0329331	-0.96871
ILMN_1247133	Tns3	Mus musculus tensin 3 (Tns3), mRNA.	ILMN_327707	319939	134152675	CTGCGAAAGGAGTATTGCCCAGGCTTTTGCTACAAGGCCATCGGTTGGGC		protein amino acid dephosphorylation [goid 6470] [evidence IEA]; cell migration [goid 16477] [evidence IMP]; positive regulation of cell proliferation [goid 8284] [evidence IMP]; alveolus development [goid 48286] [evidence IMP]; intracellular signaling cascade [goid 7242] [evidence IEA]	phosphoprotein phosphatase activity [goid 4721] [evidence IEA]	11	0.288962	9.04583	4.31751	0.0329343	-0.97087
ILMN_1247048	Znrd1	Mus musculus zinc ribbon domain containing, 1 (Znrd1), mRNA.	ILMN_185442	66136	142378639	TCCTTCTCTCGGAAGTGAAGATACTCGTCTTTGATGCCTCCTTGGTCCCC		regulation of transcription [goid 45449] [evidence IEA]	zinc ion binding [goid 8270] [evidence IEA]; metal ion binding [goid 46872] [evidence IEA]; RNA polymerase II transcription factor activity [goid 3702] [evidence IEA]; transferase activity [goid 16740] [evidence IEA]; transcription regulator activity [goid 30528] [evidence IEA]; nucleotidyltransferase activity [goid 16779] [evidence IEA]	17	-0.287524	10.1138	-4.31627	0.0329367	-0.972808
ILMN_3160472	5330417C22Rik	Mus musculus RIKEN cDNA 5330417C22 gene (5330417C22Rik), mRNA.	ILMN_231220	229722	85701809	AGACGTCTTCAGGAGGCCCAGACATGGACATGTGAGAGGTGCCCGTCCTG			receptor activity [goid 4872] [evidence IEA]	3	-0.119939	7.04492	-4.31538	0.0329367	-0.974219
ILMN_2424937	Tnrc6a	Mus musculus trinucleotide repeat containing 6a (Tnrc6a), mRNA.	ILMN_185191	233833	117190551	CTTTGCACTGAGTGATGTTCTCCGTCTAATCGGCAATATGGGGGCAGCTG			nucleic acid binding [goid 3676] [evidence IEA]; nucleotide binding [goid 166] [evidence IEA]	7	0.285985	9.00607	4.316	0.0329367	-0.973244
ILMN_2601291	Ptov1	Mus musculus prostate tumor over expressed gene 1 (Ptov1), mRNA.	ILMN_210007	84113	20149317	ACTTTGTCAACGGCATCCGTCGCGTCATCGCCAACCAGCAGCAGGTCCTG		tRNA aminoacylation for protein translation [goid 6418] [evidence IEA]	ATP binding [goid 5524] [evidence IEA]	7	-0.251152	8.7984	-4.31189	0.0330558	-0.979704
ILMN_2604486	Pvrl1	Mus musculus poliovirus receptor-related 1 (Pvrl1), mRNA.	ILMN_210329	58235	40254533	ATGCTGCTTTCTGACCCCAGCTGTGAAGAGTGGGCTGGGGGGAAGAGGGT	integral to membrane [goid 16021] [evidence ISS]; cell-cell adherens junction [goid 5913] [evidence IDA]; membrane [goid 16020] [evidence IEA]	cell adhesion [goid 7155] [evidence IEA]; homophilic cell adhesion [goid 7156] [evidence IDA]; heterophilic cell adhesion [goid 7157] [evidence IDA]	protein homodimerization activity [goid 42803] [evidence IDA]; receptor activity [goid 4872] [evidence IDA]; protein binding [goid 5515] [evidence IPI]	9	0.212199	8.0739	4.31169	0.0330558	-0.980003
ILMN_2775586	Acadvl	Mus musculus acyl-Coenzyme A dehydrogenase, very long chain (Acadvl), mRNA.	ILMN_249043	11370	133892573	GCAAGGTCATGTGCCTTCTCTGATGCCAAAACCCTTTATGGGGGTGATGG	mitochondrion [goid 5739] [evidence IDA]	metabolism [goid 8152] [evidence IEA]; lipid metabolism [goid 6629] [evidence IEA]; fatty acid metabolism [goid 6631] [evidence IEA]; electron transport [goid 6118] [evidence IEA]	acyl-CoA dehydrogenase activity [goid 3995] [evidence IEA]; oxidoreductase activity [goid 16491] [evidence IEA]; FAD binding [goid 50660] [evidence IEA]	11	-0.297823	12.7056	-4.31069	0.0330718	-0.981575
ILMN_2738345	Lims2	Mus musculus LIM and senescent cell antigen like domains 2 (Lims2), mRNA.	ILMN_221324	225341	146149188	GCAGCCCGAGAGCCCTACTGCCTTCACTACTCAGGAGACCTCATAGAAAG	focal adhesion [goid 5925] [evidence IDA]		zinc ion binding [goid 8270] [evidence IEA]; metal ion binding [goid 46872] [evidence IEA]; molecular_function [goid 3674] [evidence ND ]	18	-0.443544	11.3415	-4.30972	0.0330864	-0.983101
ILMN_2770236	4432416J03Rik		ILMN_223841		21313425	GATTCTATGTGACCCAAGAAGTATTATACAGGAGTCTCTCCAAAAACCTC				9	0.124465	6.98874	4.30506	0.03315	-0.990434
ILMN_1226632	Ggcx		ILMN_203898			CCCAAGTGGGAGGATTAAAGGAACAAGCTGCCATCACCACCAGGCAAAGA				6	0.150082	7.92688	4.30521	0.03315	-0.990193
ILMN_1223580	1810008A18Rik	Mus musculus RIKEN cDNA 1810008A18 gene (1810008A18Rik), mRNA.	ILMN_223782	108707	142388778	GATTTCTATGATGTGGCTTCAAGCAACTCTGGTCTGGCCATGGCGAGCAC				10	-0.264586	7.99537	-4.30706	0.03315	-0.987288
ILMN_2683138	Smek2	Mus musculus SMEK homolog 2, suppressor of mek1 (Dictyostelium) (Smek2), mRNA.	ILMN_228402	104570	19527251	CCTTTGGCATTTGACAGGACATACACCCTAGGTAACAAACAGCACATACC			binding [goid 5488] [evidence IEA]	11	0.207799	8.59821	4.30638	0.03315	-0.988361
ILMN_1213698	Bcl2a1b	Mus musculus B-cell leukemia/lymphoma 2 related protein A1b (Bcl2a1b), mRNA.	ILMN_232090	12045	6671625	GGAGAATGGATACGGCGGAATGGAGGTTGGGAAGATGGCTTCATAAAGAA				9	0.364679	7.43946	4.30522	0.03315	-0.99019
ILMN_2768859	9530068E07Rik	Mus musculus RIKEN cDNA 9530068E07 gene (9530068E07Rik), mRNA.	ILMN_227304	213673	141802961	AGGAGGAGGCTGACAGCAATGAGGACCCCAGCATGGAGGAGGAGGACCTC	membrane [goid 16020] [evidence IEA]; integral to membrane [goid 16021] [evidence IEA]			11	-0.138089	7.44146	-4.29881	0.0331908	-1.00026
ILMN_2655871	Akr1c14	Mus musculus aldo-keto reductase family 1, member C14 (Akr1c14), mRNA.	ILMN_215131	105387	19527293	GCTCAGATGTAGGGAAGTTGAGAAGAAAGCTGAATATGTCTCTGCTTGGG			3-alpha-hydroxysteroid dehydrogenase (B-specific) activity [goid 47042] [evidence IEA]	13	0.263711	9.6436	4.30217	0.0331908	-0.994983
ILMN_2673024	Mrps24	Mus musculus mitochondrial ribosomal protein S24 (Mrps24), mRNA.	ILMN_216598	64660	117940056	CTCTGAGGTGGAGGCGTCAGCTCCAAGCTGCTGTTGAATAAAACCCTGAT	mitochondrial small ribosomal subunit [goid 5763] [evidence ISS]		structural constituent of ribosome [goid 3735] [evidence ISS]	11	-0.176191	12.2886	-4.29958	0.0331908	-0.999057
ILMN_1215218	BC008155	Mus musculus cDNA sequence BC008155 (BC008155), mRNA.	ILMN_209438	214917	142348873	CCCAGAGTCCAGTTCTACCTTAGTCCCTAGAGCCCCTGTTTGACAAACTG				17	-0.255533	11.3418	-4.301	0.0331908	-0.996817
ILMN_1214327	S100a13	Mus musculus S100 calcium binding protein A13 (S100a13), mRNA.	ILMN_218915	20196	113930756	CTTCACCTTTGCAGGGCGGGAAGGACGCAAAGGCAGCCTGAACATCAATG			calcium ion binding [goid 5509] [evidence IEA]	3	-0.244533	9.18072	-4.30283	0.0331908	-0.993948
ILMN_1233868	Mov10	Mus musculus Moloney leukemia virus 10 (Mov10), mRNA.	ILMN_210206	17454	6678919	GCCTGCCCTTACAGTGGAGCCAGAGTGGAGAAATGAGCTCTGAGGCCACA				3	0.25024	7.53997	4.29986	0.0331908	-0.998621
ILMN_2700079	Prpf4	Mus musculus PRP4 pre-mRNA processing factor 4 homolog (yeast) (Prpf4), mRNA.	ILMN_253628	70052	84872208	GGGTTGTCGGAAGTTTTTAGCCCAGCTTCTATCTCCAGCTGCCCTCTGCT	ribonucleoprotein complex [goid 30529] [evidence IEA]; nucleus [goid 5634] [evidence IEA]; spliceosome complex [goid 5681] [evidence IEA]	mRNA processing [goid 6397] [evidence IEA]; RNA splicing [goid 8380] [evidence IEA]; nuclear mRNA splicing, via spliceosome [goid 398] [evidence ISS]		4	-0.190016	7.07425	-4.30177	0.0331908	-0.995616
ILMN_2425415	Ube3b	Mus musculus ubiquitin protein ligase E3B (Ube3b), mRNA.	ILMN_185090	117146	68533241	AAGCACCGATATCAACTTGACCCCTTTGTCTTTGACCTAGGGCTGTCTGT			ligase activity [goid 16874] [evidence IEA]	5	0.261616	9.81638	4.29935	0.0331908	-0.999425
ILMN_1228557	Id2	Mus musculus inhibitor of DNA binding 2 (Id2), mRNA.	ILMN_217537	15902	31560579	TAAAAAGAAAGCGGAAGGAAAACTAAGGATGATCGTCTTGCCCAGGTGTC	nucleus [goid 5634] [evidence IDA]; cytoplasm [goid 5737] [evidence IDA]	regulation of transcription [goid 45449] [evidence IEA]; heart development [goid 7507] [evidence IGI]; development [goid 7275] [evidence IEA]; lymph node development [goid 48535] [evidence TAS]	transcription regulator activity [goid 30528] [evidence IEA]; protein binding [goid 5515] [evidence IPI]	12	0.416343	9.58571	4.29615	0.0332948	-1.00446
ILMN_2691360	Mrps10	Mus musculus mitochondrial ribosomal protein S10 (Mrps10), mRNA.	ILMN_260179	64657	34147048	CTGGAAGCACAGCCAGTGTCTACCTGGAGTATATCCAGCGAAACTTGCCT	ribonucleoprotein complex [goid 30529] [evidence IEA]; mitochondrion [goid 5739] [evidence IEA]; ribosome [goid 5840] [evidence IEA]; mitochondrial small ribosomal subunit [goid 5763] [evidence ISS]; intracellular [goid 5622] [evidence IEA]	protein biosynthesis [goid 6412] [evidence IEA]	structural constituent of ribosome [goid 3735] [evidence ISS]	17	-0.242347	9.25919	-4.29401	0.0333714	-1.00782
ILMN_2599794	Apoc1	Mus musculus apolipoprotein C-I (Apoc1), mRNA.	ILMN_208882	11812	141802164	AAAGTGAAGGAGAAGTTGAAGACCACGTTCTCCTGAGCACCTGGCGGGCC	extracellular region [goid 5576] [evidence IEA]	lipoprotein metabolism [goid 42157] [evidence IEA]; transport [goid 6810] [evidence IEA]; lipid transport [goid 6869] [evidence IEA]	lipid transporter activity [goid 5319] [evidence IEA]	7	-0.465515	14.8954	-4.28833	0.0336356	-1.01677
ILMN_2775064	Epb4.1l4b	PREDICTED: Mus musculus erythrocyte protein band 4.1-like 4b, transcript variant 2 (Epb4.1l4b), mRNA.	ILMN_324927	54357	149252410	TCTAACCTCGTTACGTCTTCGTAGGCAGTCCCAGGGTGCTCTTCTGTTTG				4	0.242058	10.477	4.28747	0.0336451	-1.01812
ILMN_1250838	Rtel1	Mus musculus regulator of telomere elongation helicase 1 (Rtel1), mRNA.	ILMN_227326	269400	50233925	GATGTGGTTAAACCCACTGCAGGTCTCATGCTTGGCTGTCCAATGAGATC	nucleus [goid 5634] [evidence IDA]	nucleobase, nucleoside, nucleotide and nucleic acid metabolism [goid 6139] [evidence IEA]; telomere maintenance [goid 723] [evidence IMP]	ATP binding [goid 5524] [evidence IEA]; ATP-dependent DNA helicase activity [goid 4003] [evidence IEA]; DNA binding [goid 3677] [evidence IEA]; helicase activity [goid 4386] [evidence IEA]; hydrolase activity, acting on acid anhydrides, in phosphorus-containing anhydrides [goid 16818] [evidence IEA]	2	-0.190556	8.53578	-4.28569	0.0336774	-1.02093
ILMN_2750402	Nudt19	Mus musculus nudix (nucleoside diphosphate linked moiety X)-type motif 19 (Nudt19), mRNA.	ILMN_222252	110959	94158949	GATTTTGTTCGGATCGCCCATCAGAAGTACCTGAGAAATGGCTGCCAATA	mitochondrion [goid 5739] [evidence IDA]		hydrolase activity [goid 16787] [evidence IEA]	7	-0.253099	8.25345	-4.28551	0.0336774	-1.02121
ILMN_1228233	Gstm1	Mus musculus glutathione S-transferase, mu 1 (Gstm1), mRNA.	ILMN_212441	14862	141803498	CACGCTTCCTAGAATTACCCCGATGGTCAACACTATCTTAGTGCTAGCCC		metabolism [goid 8152] [evidence IEA]	transferase activity [goid 16740] [evidence IEA]; glutathione transferase activity [goid 4364] [evidence IEA]	3	-0.216333	13.4001	-4.28286	0.0337467	-1.02539
ILMN_2632408	Psmd10	Mus musculus proteasome (prosome, macropain) 26S subunit, non-ATPase, 10 (Psmd10), mRNA.	ILMN_212994	53380	40254368	GTTCTACAAAGCATCCACAAACATCCAAGACACTGAGGGTAACACTCCTC	protein complex [goid 43234] [evidence IEA]; cytosol [goid 5829] [evidence IEA]			X	-0.153754	7.70004	-4.28327	0.0337467	-1.02474
ILMN_1244149	C030046I01Rik	Mus musculus RIKEN cDNA C030046I01 gene (C030046I01Rik), mRNA.	ILMN_256595	109284	109627659	CTCCTCCTTCTCCCCTCTCCTTATGCCAGGGGTCCAGGACTTCCAGCCAG			nucleic acid binding [goid 3676] [evidence IEA]	10	0.170318	7.95665	4.28159	0.0337784	-1.02738
ILMN_1221859	Jagn1	Mus musculus jagunal homolog 1 (Drosophila) (Jagn1), mRNA.	ILMN_219192	67767	142350585	CCCTCCTTCCATTCGTCACCTCTTCACCACCAGTACTAGAAGAAATATGG				6	-0.3195	10.9401	-4.27786	0.0339421	-1.03327
ILMN_2419660	mtDNA_ND4L		ILMN_184561			GTTTCAAACACGTACGGAACAGATTACGTCCAAAATCTCAACCTACTACA					0.561879	11.3677	4.27562	0.0339541	-1.0368
ILMN_2419006	Cabc1	Mus musculus chaperone, ABC1 activity of bc1 complex like (S. pombe) (Cabc1), mRNA.	ILMN_261748	67426	70778881	GCGAGCCAAGAATGCCTCACACTCTCCACACGGGAAGAAATAGAATACTC	mitochondrion [goid 5739] [evidence IEA]	protein folding [goid 6457] [evidence IEA]		1	0.349699	8.96211	4.27306	0.0339541	-1.04084
ILMN_2729458	Idh1	Mus musculus isocitrate dehydrogenase 1 (NADP+), soluble (Idh1), mRNA.	ILMN_231734	15926	58037545	GGTCAAACCTGGGCTTAGAATGAGTCTTTGCGGTAACTAGGTCCACAGGT	cytosol [goid 5829] [evidence IDA]	tricarboxylic acid cycle [goid 6099] [evidence IEA]; glutathione metabolism [goid 6749] [evidence IMP]; metabolism [goid 8152] [evidence IEA]; response to oxidative stress [goid 6979] [evidence IDA]; main pathways of carbohydrate metabolism [goid 6092] [evidence IEA]; glyoxylate cycle [goid 6097] [evidence IEA]	oxidoreductase activity [goid 16491] [evidence IEA]; isocitrate dehydrogenase (NADP+) activity [goid 4450] [evidence IDA]	1	0.440851	12.109	4.27647	0.0339541	-1.03546
ILMN_2730498	Mbd3	Mus musculus methyl-CpG binding domain protein 3 (Mbd3), mRNA.	ILMN_221056	17192	118129898	TCTCTGCAGCCGTGGAGAAGAACCCTGGTGTGTGGCTGAACACTGCACAG	heterochromatin [goid 792] [evidence IDA]; chromatin [goid 785] [evidence IDA]; NuRD complex [goid 16581] [evidence IPI]; nucleus [goid 5634] [evidence IDA]	transcription [goid 6350] [evidence IEA]; regulation of transcription, DNA-dependent [goid 6355] [evidence IEA]; negative regulation of transcription from RNA polymerase II promoter [goid 122] [evidence IDA]; histone acetylation [goid 16573] [evidence IMP]	DNA binding [goid 3677] [evidence IDA]; chromatin binding [goid 3682] [evidence IDA]; protein binding [goid 5515] [evidence IPI]	10	-0.158025	8.21874	-4.2729	0.0339541	-1.04109
ILMN_1238465	Gltp	Mus musculus glycolipid transfer protein (Gltp), mRNA.	ILMN_208899	56356	31560403	CCGTCCTTCTGGAGCTGTATTTTTTAAAGTATTGGGGTAAACCTGCCCTG	membrane [goid 16020] [evidence ISS]	glycolipid transport [goid 46836] [evidence ISS]; transport [goid 6810] [evidence IEA]; lipid transport [goid 6869] [evidence IEA]		5	0.202791	8.91785	4.27162	0.0339541	-1.04311
ILMN_1234764	Apoc4	Mus musculus apolipoprotein C-IV (Apoc4), mRNA.	ILMN_219069	11425	31982517	GCCACGGGACCTGCCATCAGTCTCCCTTTCTGTGCTGTTCTTGGTCAGCT		transport [goid 6810] [evidence IEA]; lipid transport [goid 6869] [evidence IEA]		7	0.232936	14.8492	4.27172	0.0339541	-1.04295
ILMN_2736296	Mthfsd	Mus musculus methenyltetrahydrofolate synthetase domain containing (Mthfsd), mRNA.	ILMN_221488	234814	142372291	CACAGCGTCTATTAGCATTGTCCTTTGTCCCAAAAGGGCAGGCCTCGCTC		metabolism [goid 8152] [evidence IEA]	ligase activity [goid 16874] [evidence IEA]; nucleic acid binding [goid 3676] [evidence IEA]; nucleotide binding [goid 166] [evidence IEA]; catalytic activity [goid 3824] [evidence IEA]	8	-0.161706	7.30812	-4.27551	0.0339541	-1.03698
ILMN_1218691	Vdac3	Mus musculus voltage-dependent anion channel 3 (Vdac3), mRNA.	ILMN_189658	22335	6755966	GAATTGTAATTCTTCCCACACTGAAGTCTAGAGATTACAGATCTATCCAA	mitochondrial outer membrane [goid 5741] [evidence IEA]; integral to membrane [goid 16021] [evidence IEA]; outer membrane [goid 19867] [evidence IEA]; membrane [goid 16020] [evidence IEA]; mitochondrion [goid 5739] [evidence IEA]; mitochondrial inner membrane [goid 5743] [evidence IDA]	ion transport [goid 6811] [evidence IEA]; nerve-nerve synaptic transmission [goid 7270] [evidence IMP]; anion transport [goid 6820] [evidence IEA]; behavioral fear response [goid 1662] [evidence IMP]; transport [goid 6810] [evidence IEA]; synaptic transmission [goid 7268] [evidence IMP]; learning [goid 7612] [evidence IMP]	voltage-gated ion-selective channel activity [goid 8308] [evidence IEA]; porin activity [goid 15288] [evidence IEA]	8	0.189826	7.56625	4.27293	0.0339541	-1.04103
[truncated: 452 more rows]
