# Supplementary material for: Transcriptional changes in response to X chromosome dosage in the mouse: implications for X inactivation and the molecular basis of Turner Syndrome
Source: BMC Genomics. 2010 Feb 1;11:82. doi: 10.1186/1471-2164-11-82 (PMC2837040; doi:10.1186/1471-2164-11-82)
Supplement: Additional file 2 — Primer sequences. This file contains the sequences of the primers used in qPCR and in the analysis of allelic expression by SNaPshot. [file 1471-2164-11-82-S2.XLS]

## Sheet: qPCR
qPCR primers
Gapdh_F	TGTCGTGGAGTCTACTGGTG
Gapdh_R	TTCACACCCATCACAAACAT
ActinB_ F	AGACTTCGAGCAGGAGATGG
ActinB _ R	ACAGGATTCCATACCCAAGAA
Lamp2_F	TGTTCCTAGGAGCCGTTC
Lamp2_R	CTGCAATGGTTATAGTTTTATTGG
Pja1_F	CTAGCCAGAAAGGTCCACAC
Pja1_R	CTTCAGGAGGCAGGTAACAG
Utx_F	CAATTTACATTAGCTCCTCCATTAC
Utx_R	CAAATAGCAGTGGTGCAGAA
2610029G23Rik_F	TCAGCTAAAGAAAAGTGGAGAC
2610029G23Rik_R	GGTGCAAAGATGGTGTTCTC
Eif2s3x_F	GAAACACTGGCGTTTAATTG
Eif2s3x_R	TCCCAAGGCATTGTTTAACT
Ddx3x_F	GATTTGGTGGAGGTGGCT
Ddx3x_R	ACAGAGCAGGCTCAGTTACC
Jarid1c_F	CAGCAAAATTGTGGTGGA
Jarid1c_R	GTGAGAGCGTAGCAAGGAA
Arhgef6_ F	GCCAGTTTTCAACAAGGTACT
Arhgef6_ R	TTCCTTGACCTCATCCTTCAA
Pgrmc1_ F	GGGACTCTCAGTTCACTTTCAA
Pgrmc1_ R	GATATGCTCCACCGAATGCT
Maob_ F	GAGAGCAGCCAGAGAGATTC
Maob _R	CCAAGAGCTGTTGCTGACAA
Ndufa1_ F	CACTGCGTACATCCACAAAT
Ndufa1_ R	AGTAGCGATTGACTCCAGAGATA
Pnck_ F	TGCCACATCATTCCTACGTC
Pnck_ R	CCTTGGCATCTACCTGGTTT
Ogt_ F	GAACCGATCTAGAATACCTGAAGAA
Ogt_ R	AGTCGCTCTAATTCCATTGTG
Ass1_ F	TATCAACTCGCTCAGGCTGAA
Ass1_ R	CTGGGAGAGCTGCAGAGT

## Sheet: SNaPshot
Amplification primers
Huwe1_rs29297624_F	CCTTGGGGATACTGCAT
Huwe1_rs29297624_R	CATGATTAGACCTTGGAGGA
Huwe1_rs29296351_F	AAATCCATATTGACCCTGTCAC
Huwe1_rs29296351_R	GCTGAGAGGGTAGCATCAGC
Huwe1_rs29294894_F	AGCAGCAATGGACAGGAACT
Huwe1_rs29294894_R	CCGAGCGAACAACCTTTTCCAT
Huwe1_rs29295859_F	GCAGCCATAATAGGCCTTCT
Huwe1_rs29295859_R	GGTCTGGGCATGATAGCAGA
Arhgef6_rs13475263_F	AAGGAACTGAAGCAGGAGAAT
Arhgef6_rs13475263_R	CTGGGCAAAGGTGTTCATTT
Nsbp1_rs29091513_F	GGGGGACGCGAGTACATATC
Nsbp1_rs29091513_R	TCACATCACCTGCAGCCTT
Extension primers
Huwe1_rs29294894	CCTCTTTTTCAGTGTTTGTG
Arhgef6_rs13475263	GTGTTCATTTTCACCTACTCTA
Nsbp1_rs29091513	GGGGGACGCGAGTACATATC
